# Supplementary material for: Homelessness and health-related outcomes in the Republic of Ireland: a systematic review, meta-analysis and evidence map
Source: Z Gesundh Wiss. 2023 Jun 1:1–22. Online ahead of print. doi: 10.1007/s10389-023-01934-0 (PMC10233198; doi:10.1007/s10389-023-01934-0)
Supplement: Supplementary file 3 — (XLSX 47 kb) [file 10389_2023_1934_MOESM3_ESM.xlsx]

## Sheet: Evidence Mapping Articles
id	title	authors	date	journal	conf_abstract	study_design	place	N	Health_Topic	Article_Topic	Specific_Topic1	Specific_Topic2	disparities_inclusion		keywords	substance_use	substance_use_type	mental_health	mental_health_type	physical_health	physical_health_type	SDoH	SDoH_type	health_behaviour	health_behaviour_type	hc_access	hc_access_type	hc_use	hc_use_type	hc_quality	hc_quality
1	Recommended next care following hospital-treated self-harm: Patterns and trends over time	Arensman, E. Griffin, C. Daly, P. Corcoran, E. Cassidy and I. J. Perry	2018-01-01	PLoS ONE	no	Retrospective Review	National	96426	Mental Health	Health Care Use	hospital		include		mental health condition, health care use,	no	no	yes	self-harm	no	no	no	no	no	no	no	no	yes	next care following hospital treated self-harm, left without being seen	no	no
2	HepCare Europe—A service innovation project. HepCheck: Characteristics of the patient population with active infection as defined by HCV RNA	Avramovic, C. Oprea, J. Surey, A. Story, J. Macías, W. Cullen, et al.	2020-01-01	International Journal of Infectious Diseases	no	Cross-sectional	Dublin, Cork	618	Infectious Disease	Health Status	HepCheck		no comparator		HCV,	yes	injection drugs	no	no	yes	HCV	no	no	no	no	yes	HCV screening	no	no	no	no
3	Complexities surrounding the management of homeless patients in dermatology: An increasing phenomenon	Awdeh, F. and O'Grady, C. and Gilhooley, E. and Mac Mahon, J. and Connolly, M. and Salim, A. and Tobin, A. M.	2019-01-01	British Journal of Dermatology	yes	Qualitative	Dublin	4	Physical/Developmental Condition	Health Care Use	dermotology		qualitative		dermotology, other physical health,	yes	substance misuse	no	no	yes	dermatology	no	no	no	no	yes	long wait to receive care	yes	compliance (attending follow-up appointments)	no	no
4	Self-harm among the homeless population in Ireland: A national registry-based study of incidence and associated factors	Barrett, E. Griffin, P. Corcoran, M. T. O'Mahony and E. Arensman	2018-01-01	J Affect Disord	no	Retrospective Review	National	57124	Mental Health	Health Care Use	hospital		include		mental health condition, health care use,	yes	drug overdose, alcohol involvement	yes	self-harm	no	no	no	no	no	no	no	no	yes	next care following hospital treated self-harm, left without being seen, psychiatric assessment	no	no
5	HepCare Europe: a service innovation project. HepCheck: enhancing HCV identification and linkage to care for vulnerable populations through intensified outreach screening. A prospective multisite feasibility study	Barror, S. and Avramovic, G. and Oprea, C. and Surey, J. and Story, A. and MacÃ­as, J. and Cullen, W. and Crowley, D. and Horan, A. and Naughton, A. M. and Iglesias, M. and Ianache, I. and Lazar, S. and Popa, I. and McHugh, T. and Menezes, D. and Tinago, W. and Lambert, J. S.	2019-11-01	J Antimicrob Chemother	no	Cross-sectional	Dublin, Cork	618	Infectious Disease	Health Status	HepCheck		no comparator		HCV, HCV,	yes	addiction	no	no	yes	HCV	no	no	no	no	no	no	yes	screening uptake	yes	new intervention
6	Experience of drug overdose at an urban addiction clinic in Ireland	Barry, T. and Crowley, D. and Benton, A. and Barron, E. and O'Reilly, F.	2017-01-01	Heroin Addiction and Related Clinical Problems	no	Mixed methods	Dublin	216	Substance Use/Addiction	Health Status	overdose		no comparator		opioid overdose, overdose,	yes	opioid overdose	no	no	no	no	no	no	no	no	yes	awareness of naloxone	no	no	no	no
7	Keyworkers' experiences and perceptions of using psychological approaches with people experiencing homelessness	Benson, J. and Brennan, M.	2018-01-01	HOUSING CARE AND SUPPORT	no	Qualitative	Dublin	6	Mental Health	Health Care Quality	new intervention		qualitative		psychologically informed environments, new intervention,	yes	substance misuse	yes	psychological trauma, anxiety, depression, schizophrenia, self-harm, bipolar, psychosis	no	no	yes	social and community context	no	no	no	no	no	no	yes	effectiveness of psychologically informed environments
8	Screening for Autism Spectrum Condition Through Inner City Homeless Services in the Republic of Ireland	Boilson, A. M. and Churchard, A. and Connolly, M. and Casey, B. and Sweeney, M. R.	2022-08-10	J Autism Dev Disord	no	Cross-sectional	Dublin	106	Physical/Developmental Condition	Health Status	autism		no comparator		autism, developmental disability,	yes	substance misuse	yes	psychological trauma, adepression, anxiety, psychosis, PTSD, bipolar, personality disporder, suicidal thoughts	yes	asthma/COPD, liver/kidney disease, epilepsy, cancer, diabetes, dementia, brain injury, heart disease/stroke	no	no	no	no	yes	GP, drug and alcohol services, community health mental teams, social worker	yes	compliance (attending follow-up appointments, taking medications)	no	no
9	Usage of unscheduled hospital care by homeless individuals in Dublin, Ireland: a cross-sectional study	Ní Cheallaigh, C and Cullivan, S. and Sears, J. and Lawlee, A. M. and Browne, J. and Kieran, J. and Segurado, R. and O'Carroll, A. and O'Reilly, F. and Creagh, D. and Bergin, C. and Kenny, R. A. and Byrne, D.	2017-12-01	BMJ Open	no	Retrospective Review	Dublin	47174	General Health	Health Care Use	hospital		include		usage of unscheduled hospital care, health care use,	yes	substance misuse (ED presenting complaint)	yes	mental illness (ED presenting complaint)	yes	limb problems, head injury, abdominal pain, shortness of breath (ED presenting complaint)	no	no	no	no	no	no	yes	ED	no	no
10	Service provision and barriers to care for homeless people with mental health problems across 14 European capital cities	Canavan, R. and Barry, M. M. and Matanov, A. and Barros, H. and Gabor, E. and Greacen, T. and HolcnerovÃ¡, P. and Kluge, U. and Nicaise, P. and Moskalewicz, J. and DÃ­az-Olalla, J. M. and Strassmayr, C. and Schene, A. H. and Soares, J. J. and Gaddini, A. and Priebe, S.	2012-07-27	BMC Health Serv Res	no	Mixed methods	Dublin	NA	Mental Health	Health Care Access	barriers to care		no comparator		homeless-specific health care access, health care access,	yes	substance misuse	no	no	no	no	no	no	no	no	yes	homeless-specific services in Dublin	yes	compliance (medication), insurance, lack of trust	yes	collaboration between agencies, complex rules, lack of clear responsibility within services
11	The Unmet Rehabilitation Needs in an Inclusion Health Integrated Care Programme for Homeless Adults in Dublin, Ireland	O'Carroll, A and O'Brien, S. and Harrington, D. and Cheallaigh, C. N. and Lawlee, A. M. and Sukumar, P.	2021-07-27	Int J Environ Res Public Health	no	Prospective Clinical Audit	Dublin	97	Physical/Developmental Condition	Health Care Access	rehabilitation needs		no comparator		unmet rehabilitation needs, health care access,	yes	concurrent addiction	yes	concurrent mental health needs	yes	physical impairments	no	no	no	no	yes	rehabilitation services	no	no	no	no
12	The Development of an Inclusion Health Integrated Care Programme for Homeless Adults in Dublin, Ireland	Ní Cheallaigh and Lawlee, Ann-Marie and Sears, Jess and Dowds, Joanne	2018-01-01	International Journal of Integrated Care (IJIC)	yes	Pilot Intervention	Dublin	360	General Health	Health Care Quality	new intervention		no comparator		inclusion health integrated care programme, new intervention,	no	no	no	no	no	no	no	no	no	no	no	no	yes	ED	yes	new intervention
13	Gambling in Ireland: profile of treatment episodes from a national treatment reporting system	Condron, I. and Lyons, S. and Carew, A. M.	2022-05-26	Ir J Psychol Med	no	Retrospective Review	National	2999	Substance Use/Addiction	Health Status	gambling		no denominator		gambling, addiction,	yes	gambling, substance misuse	no	no	no	no	no	no	no	no	yes	treatment	no	no	no	no
14	ESTIMATION OF PALLIATIVE CARE NEEDS OF PEOPLE EXPERIENCING HOMELESSNESS USING MORTALITY DATA AND CAUSE-OF-DEATH	Conneely, A. and Ivers, J. H. and Barry, J. and Dunne, E. and O'Leary, N. and Ni Cheallaigh, C.	2021-01-01	BMJ Supportive and Palliative Care	yes	Retrospective Review	Dublin	361	Ageing/End of Life	Health Care Access	palliative		no comparator		palliative care, health care access,	no	no	no	no	no	no	no	no	no	no	yes	palliative care	no	no	no	no
15	Qualitative study exploring the experience of homelessness staff working with homeless people with life-limiting illnesses in Dublin, Ireland	Conneely, A. and Marshall, S. and Bristowe, K. and McQuillan, R.	2018-01-01	Palliative Medicine	yes	Qualitative	Dublin	11	Ageing/End of Life	Health Care Quality	palliative		qualitative		palliative care, health care quality,	no	no	no	no	no	no	no	no	no	no	no	no	no	no	yes	palliative care
16	HepCare Ireland-a service innovation project	Connolly, S. P. and Avramovic, G. and Cullen, W. and McHugh, T. and O'Connor, E. and Mc Combe, G. and Crowley, D. and Naughton, A. M. and Horan, A. and Lambert, J. S.	2021-05-01	Ir J Med Sci	no	Mixed methods	Dublin, Cork	812	Infectious Disease	Health Status	HepCheck		no comparator		HCV, HCV,	yes	addiction	no	no	yes	HCV	no	no	no	no	no	no	yes	cascade of care	yes	new intervention
17	Factors associated with quality of services for marginalized groups with mental health problems in 14 European countries	Costa, D. and Matanov, A. and Canavan, R. and Gabor, E. and Greacen, T. and Vondrackova, P. and Kluge, U. and Nicaise, P. and Moskalewicz, J. and Diaz-Olalla, J. M. and Strassmayr, C. and Kikkert, M. and Soares, J. J. F. and Gaddini, A. and Barros, H. and Priebe, S.	2014-02-03	BMC HEALTH SERVICES RESEARCH	no	Cross-sectional	Dublin	NA	Mental Health	Health Care Quality			no comparator		health care quality, health care quality,	no	no	no	no	no	no	no	no	no	no	yes	homeless-specific services in Dublin	no	no	yes	factors associated with quality of services
18	Prevalence of housing needs among inpatients: a 1 year audit of housing needs in the acute mental health unit in Tallaght Hospital	Cowman, J. and Whitty, P.	2016-09-01	Ir J Psychol Med	no	Cross-sectional	Dublin	47	Mental Health	Health Care Use	housing needs		no denominator		acute psychiatric, mental health condition,	no	no	yes	acute psychiatric inpatients	no	no	yes	housing needs	no	no	no	no	no	no	no	no
19	Exploring Patient Characteristics and Barriers to Hepatitis C Treatment in Patients on Opioid Substitution Treatment Attending a Community Based Fibro-scanning Clinic	Crowley, D. and Cullen, W. and Laird, E. and Lambert, J. S. and Mc Hugh, T. and Murphy, C. and Van Hout, M. C.	2017-06-01	J Transl Int Med	no	Cross-sectional	Dublin	59	Infectious Disease	Health Care Access	opioid substitution treatment		include		HCV, health care access,	yes	substance misuse	no	no	yes	HCV	no	no	no	no	yes	inability to engage with treatment	yes	screening and follow-up	no	no
20	A Profile of Psychiatric In-Patient Admissions With No Fixed Abode (NFA) 2007-2016	Daly, A. and Craig, S. and E, O' Sullivan	2019-01-15	Ir Med J	no	Retrospective Review	National	2176	Mental Health	Health Care Use	psychiatric inpatient admissions		no comparator		usage of psychiatric in-patient admissions, health care use,	yes	drug/alcohol disorder	yes	psychiatric inpatients (schizophrenia, depressive, personality/behavioural,mania,…)	no	no	yes	no	education, family status	no	no	no	yes	psychiatric inpatient admissions	no	no
21	The administration of naloxone: Social care worker perspectives and experiences	Deacy, J. J. P. and Houghton, F.	2019-01-01	Irish Medical Journal	no	Qualitative	Limerick	6	Substance Use/Addiction	Health Care Quality	naloxone		qualitative		naloxone, health care quality,	yes	opioid overdose	no	no	no	no	no	no	no	no	no	no	no	no	yes	administration of naloxone
22	Improving access to epilepsy care for homeless patients in the Dublin Inner City: a collaborative quality improvement project joining hospital and community care	Doran, E. and Barron, E. and Healy, L. and O'Connor, L. and Synnott, C. and C, NÃ­ Cheallaigh and Doherty, C.	2021-04-01	BMJ Open Qual	no	Pilot Intervention	Dublin	92	Physical/Developmental Condition	Health Care Access	epilepsy	new intervention	no comparator		epilepsy, new intervention,	yes	substance-related seizures	no	no	yes	epilepsy	no	no	no	no	yes	epilepsy care	yes	ED admissions	yes	improved epilepsy care access
23	Computed tomography and emergency department frequency in homeless patients with seizures	Doran, E. M. and Stanila, R. M. and Healy, L. A. and Hynes, S. F. and Doherty, C. P.	2021-10-01	Seizure	no	Retrospective Review	Dublin	176	Physical/Developmental Condition	Health Care Use	epilepsy		include		epilepsy, health care use,	no	no	no	no	yes	epilepsy	no	no	no	no	no	no	yes	ED admissions, CT scans	no	no
24	Role of phylogenetic analysis in epidemiological case definitions during an outbreak of HIV-1 in people who inject drugs in Ireland	Dunford, L. and Waters, A. and Neary, M. and Dean, J. and Giese, C. and Igoe, D. and Hurley, C. and O'Donnell, K. and Fitzgerald, M. and De Gascun, C.	2018-01-01	Virus Evolution	yes	Epidemiological investigation	National	48	Infectious Disease	Health Status	PWID		no comparator		HIV, HIV, snow blow	yes	injection drugs	no	no	yes	HIV	no	no	no	no	no	no	no	no	no	no
25	Mental health services for homeless: patient profile and factors associated with suicide and homicide	Dunne, E. and Duggan, M. and O'Mahony, J.	2012-03-01	Ir Med J	no	Cross-sectional	Cork	54	Mental Health	Health Status	suicide		no denominator		mental health condition, mental health condition,	yes	substance dependence	yes	schizophrenia, personality disorder, self-harm, violence	no	no	yes	family status, education, employment	no	no	no	no	yes	use of mental health service	no	no
26	Socially Excluded Persons in Ireland Have an Increased Annual Risk of Hospitalisation Due to Venous Thromboembolic Disease	Ewins, K. and Ni Ainle, F. and Dunlea, E. and Kelliher, S. and Sandys, V. and Rooney, H. and Macken, L. and Cliona, N. C.	2019-01-01	Blood	yes	Retrospective Review	Dublin	4534667	Physical/Developmental Condition	Health Status	venous thromboembolic disease		include		venous thromboembolism (VTE), other physical health,	no	no	no	no	yes	venous thromboembolism	no	no	no	no	no	no	no	no	no	no
27	Working with People Experiencing Homelessness in Europe	Gaboardi, M. and Santinello, M. and Disperati, F. and Lenzi, M. and Vieno, A. and Loubiere, S. and Vargas-Moniz, M. J. and Spinnewijn, F. and Greenwood, R. M. and Wolf, J. R. and Bokszczanin, A. and Bernad, R. and Blid, M. and Ornelas, J. and Shinn, M.	2022-08-08	HUMAN SERVICE ORGANIZATIONS MANAGEMENT LEADERSHIP & GOVERNANCE	no	Qualitative	National	81	Substance Use/Addiction	Health Care Quality	housing first vs traditional staircase		qualitative		Housing first policy, health care quality, housing first vs traditional staircase	yes	substance misuse	yes	mental illness	no	no	yes	Neighborhood and built environment	no	no	no	no	no	no	yes	Housing First vs. Traditional Staircase
28	Injection of new psychoactive substance snow blow associated with recently acquired hiv infections among homeless people who inject drugs in dublin, ireland, 2015	Giese, C. and Igoe, D. and Gibbons, Z. and Hurley, C. and Stokes, S. and McNamara, S. and Ennis, O. and Oâ€™Donnell, K. and Keenan, E. and De Gascun, C. and Lyons, F. and Ward, M. and Danis, K. and Glynn, R. and Waters, A. and Fitzgerald, M. and The outbreak control, team	2015-01-01	Eurosurveillance	no	Case-control	Dublin	53	Infectious Disease	Health Status	PWID		include		HIV, HIV, snow blow	yes	injection drugs	no	no	yes	HIV	no	no	yes	unprotected sex	no	no	no	no	no	no
29	Exploring and understanding HCV patient journeys- HEPCARE Europe project	Glaspy, S. and Avramovic, G. and McHugh, T. and Oprea, C. and Surey, J. and Ianache, I. and MacÃ­as, J. and Story, A. and Cullen, W. and Lambert, J. S.	2021-03-05	BMC Infect Dis	no	Qualitative	Dublin	10	Infectious Disease	Health Status	HepCheck		qualitative		HCV, HCV,	yes	injection drugs	no	no	no	no	no	no	no	no	no	no	yes	lost to follow up	yes	achieving sustained virologic responses
30	Self-Harm, Methadone Use and Drug-Related Deaths amongst Those Registered As Being of No Fixed Abode or Homeless in Ireland	Glynn, R. W. and Lynn, E. and Griffin, E. and Fitzgerald, M. and Ward, M.	2017-10-10	Ir Med J	no	Retrospective Review	Dublin	NA	Substance Use/Addiction	Health Care Use	methadone	mental health	no denominator		substance use, methadone, overdose, self-harm,	yes	methadone use, drug-related deaths	yes	self harm	no	no	no	no	no	no	no	no	no	no	no	no
31	High-cost, high-need users of acute unscheduled HIV care: A cross-sectional study	Grant, C. and Bergin, C. and Oâ€™Connell, S. and Cotter, J. and Cheallaigh, C. N.	2020-01-01	Open Forum Infectious Diseases	no	Cross-sectional	Dublin	22	Infectious Disease	Health Care Use	hospital		no denominator		HIV, health care use,	no	no	no	no	no	no	no	no	no	no	no	no	yes	HIV care	no	no
32	Mastery matters: consumer choice, psychiatric symptoms and problematic substance use among adults with histories of homelessness	Greenwood, R. M. and Manning, R. M.	2017-05-01	Health Soc Care Community	no	Cross-sectional	National	101	Substance Use/Addiction	Health Care Quality	housing first vs traditional staircase		no comparator		substance use, health care quality,	yes	substance misuse	yes	psychiatric functioning	no	no	yes	family status	no	no	no	no	no	no	yes	mastery/choice provided
33	Homeless Adults' Recovery Experiences in Housing First and Traditional Services Programs in Seven European Countries	Greenwood, R. M. and Manning, R. M. and O'Shaughnessy, B. R. and Vargas-Moniz, M. J. and LoubiÃ¨re, S. and Spinnewijn, F. and Lenzi, M. and Wolf, J. R. and Bokszczanin, A. and Bernad, R. and KÃ¤llmÃ©n, H. and Ornelas, J.	2020-06-01	Am J Community Psychol	no	Cross-sectional	National	84	Substance Use/Addiction	Health Care Quality	housing first vs traditional staircase		no comparator		mental health condition, health care quality, housing first vs traditional staircase	yes	substance misuse	yes	psychiatric symptoms	yes	physical health problems	yes	Neighborhood and built environment	no	no	no	no	no	no	yes	consumer choice, housing quality, satisfaction with services
34	Structure and agency in capabilitiesâ€enhancing homeless services: Housing first, housing quality and consumer choice	Greenwood, Ronni Michelle and Manning, Rachel M. and O'Shaughnessy, Branagh R. and Vargasâ€Moniz, Maria J. and Auquier, Pascal and Lenzi, Michela and Wolf, Judith and Bokszczanin, Anna and Bernad, Roberto and KÃ¤llmÃ©n, HÃ¥kan and Spinnewijn, Freek and Ornelas, Jose	2022-01-01	Journal of Community & Applied Social Psychology	no	Follow-up study	National	84	Substance Use/Addiction	Health Care Quality	housing first vs traditional staircase		no comparator		substance use, health care quality, housing first vs treatment as usual	yes	substance misuse	yes	mental health problems	yes	physical health problems	yes	Neighborhood and built environment	no	no	no	no	no	no	yes	cababilities enhcancing
35	An audit of the cervical screening programme in the National Drug Treatment Centre (NDTC)	Haran, M. and Kelly, J. R. and Kennedy, L. and Hennigan, K. and Farid, H. and Herteu, C. and Kreisel, A. and Salehin, S. and M, O' Sullivan and Keating, S. and Ivers, J. H. and Scully, M.	2021-11-01	Ir J Med Sci	no	Pilot Intervention	National	46	Substance Use/Addiction	Health Care Use	cervical screening	new intervention	no comparator		cervical screening, new intervention,	yes	opioid, benxodiazapine, alcohol use disorder	yes	psychiatric disorder	yes	chronic medical condition	no	no	no	no	no	no	yes	cervical screening	yes	new intervention
36	Impact of Homelessness on Children Presenting to a Tertiary Emergency Department	Hayes, A. M. and Joyce, B. and McNamara, R. and Okafor, I.	2019-06-01	ARCHIVES OF DISEASE IN CHILDHOOD	yes	Cross-sectional	Dublin	120	Social Determinants of Health	Health Status	child health		include		child development, child development,	yes	addiction	yes	psychiatric diagnosis	yes	physical impairments	yes	social and community context, neighborhood and built environment	no	no	no	no	no	no	no	no
37	Overdose risk perceptions and experience of overdose among heroin users in Cork, Ireland. Preliminary results from a pilot overdose prevention study	Horan, J. A. and Deasy, C. and Henry, K. and O'Brien, D. and Van Hout, M. C.	2015-01-01	Heroin Addiction and Related Clinical Problems	no	Pilot Intervention	Cork	52	Substance Use/Addiction	Health Status	overdose		no comparator		opioid overdose, health care quality,	yes	opioid overdose	no	no	no	no	no	no	no	no	yes	naloxone	no	no	yes	new intervention
38	Mapping Service User Needs to inform a Supervised Injecting Room location in Cork, Ireland, EU	Horan, J. A. and Van Hout, M. C.	2020-04-01	HEROIN ADDICTION AND RELATED CLINICAL PROBLEMS	no	Cross-sectional	Cork	51	Substance Use/Addiction	Health Care Quality	service user needs	supervised injection	no comparator		injection drug use, overdose,	yes	injection drugs	no	no	no	no	no	no	no	no	no	no	no	no	no	no
39	Exploring ENT cancer in homeless patients receiving palliative care: A case series	Hudson, A. and O'Neill, J. P. and McQuillan, R.	2016-01-01	Irish Journal of Medical Science	yes	Retrospective Review	Dublin	14	Ageing/End of Life	Health Status	palliative	ear, nose, throat cancer	no denominator		ear, nose, throat cancer, other physical health,	no	no	no	no	yes	ear,nose,throat cancer	no	no	no	no	no	no	no	no	no	no
40	Providing palliative care in hostels: A case series	Hudson, A. E. and McQuillan, R.	2016-01-01	Palliative Medicine	yes	Retrospective Review	Dublin	14	Ageing/End of Life	Health Care Use	palliative		no comparator		palliative care, health care use,	yes	substance misuse	no	no	yes	cancer	yes	family status	no	no	no	no	yes	compliance	no	no
41	A survey of mental disorder in the long-term, rough sleeping, homeless population of inner Dublin	Hynes, F. and Kilbride, K. and Fenton, J.	2019-03-01	Ir J Psychol Med	no	Cross-sectional	Dublin	16	Mental Health	Health Status	rough sleeping		no comparator		mental health condition, health care use,	yes	substance misuse	yes	severe mental disorder	no	no	no	no	no	no	no	no	yes	mental health service follow-up	no	no
42	Five-year standardised mortality ratios in a cohort of homeless people in Dublin	Ivers, J. H. and Zgaga, L. and O'Donoghue-Hynes, B. and Heary, A. and Gallwey, B. and Barry, J.	2019-01-25	BMJ Open	no	Retrospective Review	Dublin	997044	General Health	Health Status	mortality		include		mortality, mortality,	yes	substance related-deaths		no	no	no	no	no	no	no	no	no	no	no	no	no
43	Health and use of health services of people who are homeless and at risk of homelessness who receive free primary health care in Dublin 58	Keogh, C. and O'Brien, K. K. and Hoban, A. and O'Carroll, A. and Fahey, T.	2015-01-01	BMC Health Services Research	no	Cross-sectional	Dublin	105	General Health	Health Care Use	status		no comparator		general health, health care use,	yes	substance use	yes	mental health condition (depression, anxiety, schizophrenia, bipolar, addiction)	yes	skin,dental, eye, joint, asthma, Hep C	no	no	yes	unprotected sex	no	no	yes	GP, nurses	no	no
44	Markedly poor physical functioning status of people experiencing homelessness admitted to an acute hospital setting	Kiernan, S. and C, Ní­ Cheallaigh and Murphy, N. and Dowds, J. and Broderick, J.	2021-05-10	Sci Rep	no	Cross-sectional	Dublin	65	Physical/Developmental Condition	Health Status	physical functioning	hospital	no comparator		physical functioning, other physical health,	no	no	yes	depression, bipolar, schizophrenia, other	yes	physical functioning, pancreatic disorder, orthopedic disorder, chronic obstructive lung disease, liver disease (alcohol related), skin disease, ulcers, HIV, Hepatitis, seizures, amputee)	no	no	no	no	no	no	no	no	no	no
45	Successful application of a cross-sectoral integrated care approach to addiction and homeless services - the experience from Southern Ireland	Kirby, Joe Edward and Kitching, Aileen and Lane, David and O'Connor, Aileen and Russell, Francis and Loughry, Rebecca and Coughlan, Eoin and Gibney, Kate	2017-01-01	International Journal of Integrated Care (IJIC)	yes	Pilot Intervention	Cork	230	Substance Use/Addiction	Health Care Quality	new intervention	cross-sectoral integrated care	no comparator		new intervention, health care quality ,	no	no	no	no	no	no	no	no	no	no	no	no	no	no	yes	cross-sectoral integrated care approach
46	The Dublin hepcheck study: Community based testing of HCV by point of care oraquickÂ® HCV saliva test in homeless populations	Lambert, J. S. and Murphy, C. and O'Carroll, A. and Farrell, J. and Patel, A. and Avramovic, G. and Cullen, W. and NÃ­ Cheallaigh, C.	2016-01-01	Journal of Hepatology	yes	Mixed methods	Dublin	460	Infectious Disease	Health Status	HepCheck		no comparator		HCV, health care use,	yes	substance use	yes	mental health conditions	yes	HCV	no	no	no	no	yes	HCV screening	yes	no engagement with specialist care	no	no
47	'HepCheck Dublin': an intensified hepatitis C screening programme in a homeless population demonstrates the need for alternative models of care	Lambert, J. S. and Murtagh, R. and Menezes, D. and O'Carroll, A. and Murphy, C. and Cullen, W. and McHugh, T. and Avramovic, G. and Tinago, W. and Van Hout, M. C.	2019-02-07	BMC Infect Dis	yes	Prospective cohort	Dublin	597	Infectious Disease	Health Status	HepCheck		no comparator		HCV, health care use,	yes	active intravenous drug use	yes	mental health issues	yes	HCV	yes	Neighborhood and built environment	no	no	yes	HCV screening	yes	HCV treatment attendance (diagnosis follow up)	no	no
48	Hepcheck Dublin: Homeless, Hep C & Competing Priorities	Lambert, John S. and Murphy, Carol and Menezes, Dee S. and Cullen, Walter and McHugh, Tina and O'Carroll, Austin	2017-01-01	International Journal of Integrated Care (IJIC)	no	Mixed methods	Dublin	619	Infectious Disease	Health Status	HepCheck		no comparator		HCV , health care access,	yes	substance misuse	yes	HCV, depression, anxiety	yes	dental, respiratory	yes	Neighborhood and built environment	no	no	yes	treatment access	yes	treatment completion	no	no
49	Severity of hospital-treated self-cutting and risk of future self-harm: A national registry study	Larkin, C. and Corcoran, P. and Perry, I. and Arensman, E.	2014-01-01	Journal of Mental Health	no	Retrospective Review	National	8746	Mental Health	Health Status	self-harm		include		mental health condition, self harm,	no	no	yes	self harm	no	no	no	no	no	no	no	no	yes	repeat presentations	no	no
50	Trends in Injector Deaths in Ireland, as Recorded by the National Drug-Related Deaths Index, 1998-2014	Lynn, T. M. and Lynn, E. and Keenan, E. and Lyons, S.	2018-01-01	J Stud Alcohol Drugs	no	Retrospective Review	National	792	Substance Use/Addiction	Health Status	injector deaths		no denominator		substance use, injector deaths,	yes	injection drugs	no	no	no	no	no	no	no	no	no	no	no	no	no	no
51	Mindfulness Training as a Clinical Intervention with Homeless Adults: a Pilot Study	Maddock, A. and Hevey, D. and Eidenmueller, K.	2016-11-07	INTERNATIONAL JOURNAL OF MENTAL HEALTH AND ADDICTION	no	Pilot Intervention	Dublin	12	Mental Health	Health Care Quality	new intervention		no comparator		mindfulness training, new intervention, mental health	yes	subtance misuse	yes	anxiety, depression	no	no	no	no	no	no	no	no	no	no	yes	new intervention
52	Microsystems of Recovery in Homeless Services: The Influence ofÂ Service Provider Values on Service Users' Recovery Experiences	Manning, R. M. and Greenwood, R. M.	2018-03-01	Am J Community Psychol	no	Mixed methods	National	155	Substance Use/Addiction	Health Care Quality	housing first vs traditional staircase		no comparator		health care quality, health care quality, choice, mastery	yes	substance use	yes	psychiatric symptoms	yes	physical health	yes	Social and community context	no	no	no	no	no	no	yes	service providers' values, levels of choice in housing/services, personal mastery
53	Understanding Innovation in Homeless Service Provision: A Study of Frontline Providers' Values-Readiness for Change	Manning, R. M. and Greenwood, R. M.	2019-09-01	Adm Policy Ment Health	no	Qualitative	National	50	Substance Use/Addiction	Health Care Quality	housing first vs traditional staircase		qualitative		health care quality, health care quality, housing first vs traditional staircase	yes	substance use	no	no	no	no	yes	Social and community context	no	no	no	no	no	no	yes	levels of choice in housing/services
54	Recovery in homelessness: The influence of choice and mastery on physical health, psychiatric symptoms, alcohol and drug use, and community integration	Manning, R. M. and Greenwood, R. M.	2019-06-01	Psychiatr Rehabil J	no	Cross-sectional	National	160	Substance Use/Addiction	Health Care Quality	housing first vs traditional staircase		no comparator		health care quality, health care quality, choice, mastery	yes	alcohol and drug use	yes	psychiatric symptoms	yes	physical health	yes	Social and community context	no	no	no	no	no	no	yes	levels of choice in housing/services, personal mastery
55	Moving on, not out: when young people remain homeless	Mayock, P. and Corr, M. L. and O'Sullivan, E.	2013-06-01	JOURNAL OF YOUTH STUDIES	no	Qualitative	Dublin	40	Social Determinants of Health	Health Status	adolescent health		qualitative		Social and community context, Neighborhood and built environment, child development, overall experience of homelessness	yes	substance use	no	no	no	no	yes	social and community context, neighborhood and built environment	no	no	no	no	no	no	no	no
56	'It's just like we're going around in circles and going back to the same thing . . .': The Dynamics of Women's Unresolved Homelessness	Mayock, P. and Sheridan, S. and Parker, S.	2015-08-18	HOUSING STUDIES	no	Qualitative	National	34	Social Determinants of Health	Health Status	women's health		qualitative		Social and community context, Neighborhood and built environment, health care use, women, overall experience of homelessness	yes	substance use	yes	self harm	no	no	yes	Domestic violence, Social and Community Context, Neighborhood and built environment	no	no	no	no	yes	psychiatric hospital use	no	no
57	Home remembered, relived and revised: A qualitative study exploring the experiences of home for homeless persons in supported accommodation	McCabe, Ella and O'Connor, John	2016-01-01	European Journal of Psychotherapy & Counselling	no	Qualitative	Dublin	10	Social Determinants of Health	Health Status	general health		qualitative		Social and community context, Neighborhood and built environment, overall experience of homelessness,	yes	alcohol	yes	trauma	no	no	no	social and community context, neighborhood and built environment	no	no	no	no	no	no	no	no
58	Homelessness, emergency care and mental health. Inner-city emergency department psychiatry referrals: a retrospective descriptive analysis	McLoughlin, A. and Feeney, A. and Cooney, J.	2021-08-01	Ir J Med Sci	no	Cross-sectional	Dublin	109	Mental Health	Health Care Use	hospital	psychiatry referrals	include		mental health condition, health care use,	yes	illicit drug dependence, alcohol dependence	yes	self-harm, major mental illness		no	no	no	no	no	no	no	yes	previous referrals	no	no
59	The suburban-city divide: an evaluation of emergency department mental health presentations across two centres	McLoughlin, C. and McLoughlin, A. and Jain, S. and Abdalla, A. and Cooney, J. and MacHale, S.	2021-01-03	Ir J Med Sci	no	Cross-sectional	Inner city vs. Suburban facility	213	Mental Health	Health Care Use	hospital		no denominator		mental health condition, health care use,	no	no	no	no	no	no	no	no	no	no	yes	psychiatric admission rate (rural/urban)	yes	time of assessment	no	no
60	Prevalence, correlates, and the mitigation of ICD-11 CPTSD among homeless adults: The role of self-compassion	McQuillan, K. and Hyland, P. and Vallieres, F.	2022-05-01	Child Abuse Negl	no	Cross-sectional	Dublin	56	Mental Health	Health Status	CPTSD		no comparator		mental health condition, mental health condition,	no	no	yes	complex post traumatic stress disorder	no	no	yes	social and community context, neighborhood and built environment	no	no	no	no	no	no	no	no
61	Homelessness amongst psychiatric Inpatients: a cross-sectional study in the mid-west of Ireland	Moloney, N. and O'Donnell, P. and Elzain, M. and Bashir, A. and Dunne, C. P. and Kelly, B. D. and Gulati, G.	2022-01-01	Irish Journal of Medical Science	no	Cross-sectional	Limerick	50	Mental Health	Health Care Use	housing needs		include		acute psychiatric, mental health condition,	yes	alcohol misuse, substance misuse	yes	schizophrenia, schizoaffective, depression, bipolar, EUPD	no	no	yes	housing needs	no	no	no	no	yes	involuntary admissions	no	no
62	Health, perceived quality of life and health services use among homeless illicit drug users	O'Brien KK, A. Schuttke, A. Alhakeem, E. Donnelly-Swifta, C. Keogh, A. O'Carroll, et al.	2015-06-17	Drug and Alcohol Dependence	no	Cross-sectional	Dublin	105	General Health	Health Status	health care use		no comparator		perceived quality of life, substance use, health care use,	yes	illicit drug use	yes	mental health status, depression, anxiety	yes	anaemia, deep vein thrombosis, gastrointestinal tract disorders, skin problems, HCV	no	no	no	no	no	no	yes	GP, safetynet, drug services, ED	no	no
63	Emergency department utilisation by homeless children in Dublin, Ireland: a retrospective review	O'Brien and Quinn, N. and Joyce, B. and Bedford, H. and Crushell, E.	2022-03-01	BMJ Paediatr Open	no	Retrospective Review	Dublin	4638	General Health	Health Care Use	hospital		include		health care use, health care use,	no	no	no	no	yes	pre-existing medical condition, reason for presentation: injury, resp or other viral, wheezing, gastro, infection, injury review, RTI, well child, constipation, did not wait	yes	ethnicity	yes	vaccination	yes	registered GP, medical card	yes	repeat presentations, admittance, ambulance transport	no	no
64	Parental Perceptions Regarding the Impact of Housing on Child Health	O'Brien and Quinn, N. and Joyce, B. and Hayes, A. M. and Bedford, H. and Crushell, E.	2022-09-15	Ir Med J	yes	Cross-sectional	Dublin	312	Social Determinants of Health	Health Status	child health		include		child development, child development,	no	no	yes	child's mental health	yes	child's physical health	yes	education, neighborhood and built environment	no	no	no	no	no	no	no	no
65	Telementoring with project ECHO: A pilot study in Europe	Ní Cheallaigh, C. and O'Leary, A. and Keating, S. and Singleton, A. and Heffernan, S. and Keenan, E. and Robson, L. and Sears, J. and Moloney, J. and Arora, S. and Bergin, C. and Norris, S. and Irish Hepatitis, C. Outcomes Research Network	2017-01-01	BMJ Innovations	no	Pilot Intervention	Dublin, Waterford	24	Infectious Disease	Health Care Quality	new intervention		no comparator		HCV, new intervention,	yes	addiction	yes	mental health issues	yes	HCV	no	no	no	no	yes	HCV treatment, specialist care	yes	negative perceptions regarding HCV	yes	new intervention
66	An explorative study on medicines reconciliation in the homeless with a mental illness	Nikolic, N.	2018-10-01	Int J Pharm Pract	no	Cross-sectional	Dublin	14	Mental Health	Health Care Quality	medicines reconciliation		no comparator		mental illness, health care quality, medicine reconciliation	yes	substance use	yes	mental illness	no	no	no	no	no	no	no	no	no	no	yes	medicine reconciliation (correct prescribing)
67	Subjective sleep complaints in patients attending a substance use disorder clinic	Nkire, N. and Ekwegbalu, U. O. and Iro, C. and O'Connor, J.	2013-01-01	Ir Med J	no	Cross-sectional	Dublin	89	Substance Use/Addiction	Health Status	sleep		no comparator		sleep, substance use disorder,	yes	substance use disorder	no	no	no	no	no	no	yes	sleep	no	no	no	no	no	no
68	The hotelisation of the housing crisis: Experiences of family homelessness in Dublin hotels	Nowicki, M. and Brickell, K. and Harris, E.	2019-01-01	Geographical Journal	no	Qualitative	Dublin	16	Social Determinants of Health	Health Status	child health		qualitative		Neighborhood and built environment, child development,	no	no	yes	mental health, depression	no	no	no	no	yes	nutrition, child development	no	no	no	no	no	no
69	Home as a Base for a Well-Lived Life: Comparing the Capabilities of Homeless Service Users in Housing First and the Staircase of Transition in Europe	O'Shaughnessy, Branagh and Manning, Rachel M. and Greenwood, Ronni Michelle and Vargas-Moniz, Maria and LoubiÃ¨re, Sandrine and Spinnewijn, Freek and Gaboardi, Marta and Wolf, Judith R. and Bokszczanin, Anna and Bernad, Roberto and Blid, Mats and Ornelas, Jose and The, Home- E. U. Consortium Study Group	2021-01-01	Housing, Theory & Society	no	Qualitative	National	71	Substance Use/Addiction	Health Care Quality	housing first vs traditional staircase		qualitative		social and community context, neighborhood and built environment, social and community context, neighborhood and built environment,	yes	substance use in hostels	yes	mental health	no	no	yes	social and community context, neighborhood and built environment		no	no	no	no	no	no	no
70	Harm reduction in the time of COVID-19: Case study of homelessness and drug use in Dublin, Ireland	O'Carroll, A. and Duffin, T. and Collins, J.	2021-01-01	Int J Drug Policy	no	Policy analysis	Dublin	NA	Substance Use/Addiction	Health Care Quality	harm reduction		no comparator		health care access, addiction, health care quality, novel approach, new intervention	yes	opioid dependence	no	no	no	no	no	no	no	no	yes	methadone provision, benzodiazepine maintenance, naloxone	no	no	yes	time to care, effectiveness of care
71	A review of a GP registrar-run mobile health clinic for homeless people	O'Carroll, A. and Irving, N. and O'Neill, J. and Flanagan, E.	2017-08-01	Ir J Med Sci	no	Mixed methods	Dublin	116	General Health	Health Care Quality	new intervention		no comparator		health care access, health care quality, novel approach, new intervention	no	no	no	no	no	no	no	no	no	no	yes	no medical card	yes	reliance on mobile clinic	yes	satisfaction with care, decreased stereotypes from GP, increased empathy, more knowledge of homeless issues
72	Making sense of street chaos: an ethnographic exploration of homeless people's health service utilization	O'Carroll, A. and Wainwright, D.	2019-07-23	Int J Equity Health	no	Qualitative	Dublin	47	General Health	Health Care Use	health service utilization		qualitative		health care use, health care use, summary of health care use!	yes	substance use	yes	mental health condition	yes	general	yes	social and community context, neighborhood and built environment	no	no	yes	physical distance, adminstrative process, queues	yes	compliance with medication, low-usage of primary-care-preventative-and outpatient services, late presentations, avoidance of psychiatric services	yes	management of addiction in hospital, attitudinal stigma
73	Doctor-patient interactions that exclude patients experiencing homelessness from health services: an ethnographic exploration	O'Carroll, A. and Wainwright, D.	2021-06-01	BJGP Open	no	Qualitative	Dublin	50	General Health	Health Care Quality	doctor-patient interactions		qualitative		health care use, health care quality ,	yes	substance use	yes	mental health conditions	yes	general	yes	social and community context	no	no	yes	GP	yes	GP	yes	doctor-patient interactions, stigma
74	Cross-sectional study of the characteristics, healthcare usage, morbidity and mortality of injecting drug users attending an inner city emergency department	O'Connor, G. and McGinty, T. and Yeung, S. J. and O'Shea, D. and Macken, A. and Brazil, E. and Mallon, P.	2014-08-01	Emerg Med J	no	Prospective cohort	Dublin	146	Substance Use/Addiction	Health Care Use	PWID	hospital	no denominator		health care use, ED,	yes	injection drugs	yes	psychiatric diagnoses	yes	ED diagnoses, comorbidities	yes	employment, family status	no	no	yes	GP, medical card	yes	ED use	no	no
75	Homeless patients' experiences in hospital	O'Doherty, L. and Ni Cheallaigh, C.	2017-01-01	Irish Journal of Medical Science	yes	Qualitative	Dublin	10	General Health	Health Care Quality	hospital		qualitative		health care quality, ED,	yes	injection drugs	no	no	no	no	no	no	no	no	no	no	no	no	yes	access to methadone/chlordiazepoxide in ED, obtaining clean clothes, different treatment
76	Developing a tool for the measurement of social exclusion in healthcare settings	O'Donnell, P. and Hannigan, A. and Ibrahim, N. and O'Donovan, D. and Elmusharaf, K.	2022-03-15	INTERNATIONAL JOURNAL FOR EQUITY IN HEALTH	no	Cross-sectional	National	276	Social Determinants of Health	Health Status	social exclusion		include		SDoH, social exclusion,	yes	hard drugs, injected drugs, alcohol	yes	hospital admittance for mental health	no	no	yes	social and community context	no	no	no	no	no	no	no	no
77	Exploring levers and barriers to accessing primary care for marginalised groups and identifying their priorities for primary care provision: a participatory learning and action research study	O'Donnell, P. and Tierney, E. and O'Carroll, A. and Nurse, D. and MacFarlane, A.	2016-12-03	Int J Equity Health	no	Qualitative	National	21	General Health	Health Care Access	barriers to care		qualitative		health care access, primary care,	yes	substance use	yes	mental health problems, stress, anxiety, depression, suicide	yes	physical health problems	yes	social and community context (discrimination, prejudice)	no	no	yes	complex medical language, finding a GP, withdrawal symptoms get in way, transport	yes	competing priorities	yes	confidentiality, over-focus on methadone,
78	The Epidemiology of Emergency In-Patient Hospitalisations Among Those with 'No Fixed Abode' (Homeless) 2005-2014: What Lessons Can Be Learnt	O'Farrell, A. and Evans, D. S. and Allen, M.	2016-10-12	Ir Med J	no	Retrospective Review	National	2051	General Health	Health Care Use	hospital		no comparator		health care use, ED,	yes	alcohol misuse, psychoactive substance use	yes	mental and behavioural disorder diagnosis	yes	acute, chronic, vaccine preventable conditions	no	no	no	no	no	no	yes	length of stay, intensive care	no	no
79	Innovative co-design of integrated services designed to improve access to health care	O'Reilly, Fiona and Doyle, Joseph and Keenan, Eamon	2017-01-01	International Journal of Integrated Care (IJIC)	yes	Pilot Intervention	Dublin	NA	General Health	Health Care Access	new intervention		no comparator		health care quality, health care access, new approach, new intervention	no	no	no	no	no	no	no	no	no	no	yes	open access to drop in clinics (low threshold)	no	no	yes	improved access, integrated services
80	GP training for areas of deprivation and with marginalized groups: Does it make a difference?	O'Reilly, F. and O'Carroll, A.	2017-01-01	European Journal of General Practice	yes	Mixed methods	Dublin	NA	General Health	Health Care Quality	GP training	new intervention	no comparator		health care quality, new intervention, North Dublin City GP training programme	no	no	no	no	no	no	no	no	no	no	no	no	no	no	yes	new intervention
81	Assessing the need to provide contraceptive services to women attending addiction services at Cork-Kerry Community Healthcare	Olioff, J. and O'Shea, T. and Naughton, A. M. and O'Brien, D.	2019-01-01	BMC Proceedings	yes	Cross-sectional	Cork, Kerry	39	Substance Use/Addiction	Health Care Access	contraception		no comparator		contraception, health care access,	yes	addiction	no	no	yes	pregnancy, sti	no	no	yes	unintended pregnancy	yes	information on pregnancy prevention, sti prevention	yes	contraception	no	no
82	"They're Always Complicated but That's the Meaning of Family in My Eyes": Homeless Youth Making Sense of "Family" and Family Relationships	Parker, S. and Mayock, P.	2019-03-01	JOURNAL OF FAMILY ISSUES	no	Qualitative	Dublin, Cork	40	Social Determinants of Health	Health Status	family		qualitative		social and community context , family,	yes	drug/alcohol use	yes	mental illness	no	no	yes	social and community context	no	no	no	no	no	no	no	no
83	Mental health-care provision for marginalized groups across Europe: findings from the PROMO study	Priebe, S. and Matanov, A. and Barros, H. and Canavan, R. and Gabor, E. and Greacen, T. and Holcnerova, P. and Kluge, U. and Nicaise, P. and Moskalewicz, J. and Diaz-Olalla, J. M. and Strassmayr, C. and Schene, A. H. and Soares, J. J. F. and Tulloch, S. and Gaddini, A.	2013-02-01	EUROPEAN JOURNAL OF PUBLIC HEALTH	no	Cross-sectional	Dublin	87	Mental Health	Health Care Access	health care provision		no comparator		mental health condition, health care access,	no	no	no	no	no	no	no	no	no	no	yes	mental health care provision	no	no	no	no
84	Mental illness among the homeless: prevalence study in a Dublin homeless hostel	Prinsloo, B. and Parr, C. and Fenton, J.	2012-01-01	Ir J Psychol Med	no	Cross-sectional	Dublin	38	Mental Health	Health Status	prevalence		no comparator		mental illness, health care use,	yes	alcohol dependence, opioid dependence	yes	mental illness, depression	no	no	yes	education, family status	no	no	no	no	yes	attending psychiatric or addiction services	no	no
85	Profile of frequent attenders to a Dublin inner city emergency department	Ramasubbu, B. and Donnelly, A. and Moughty, A.	2016-01-01	Irish Medical Journal	no	Retrospective Review	Dublin	20	General Health	Health Care Use	hospital		no denominator		health care use, frequent ED attendance,	no	no	no	no	no	no	no	no	no	no	no	no	yes	frequent ED attendance	no	no
86	Dietary habits, food security and related health and wellbeing in the homeless population	Ravikumar, D. and Kelly, D.	2020-01-01	Obesity Reviews	yes	Qualitative	Galway	17	Social Determinants of Health	Health Status	nutrition		qualitative		nutrition, nutrition,	no	no	yes	depressive symptoms, stress, emotional wellbeing	yes	obesity	yes	Neighborhood and built environment	yes	nutrition	no	no	no	no	no	no
87	Increased levels of hope are associated with slower rates of relapse following detoxification among people living with opioid dependence	Reddon, H. and Ivers, J. H.	2016-01-01	ADDICTION RESEARCH & THEORY	no	Prospective cohort	National	142	Substance Use/Addiction	Health Status	relapse	hope	no denominator		opioid dependence, relapse, hope as a factor	yes	opioid dependence, relapse	yes	hope	no	no	no	no	no	no	no	no	no	no	no	no
88	Predictors of change in social networks, support and satisfaction following a first episode psychosis: A cohort study	Renwick, L. and Owens, L. and Lyne, J. and O'Donoghue, B. and Roche, E. and Drennan, J. and Sheridan, A. and Pilling, M. and O'Callaghan, E. and Clarke, M.	2017-11-01	Int J Nurs Stud	no	Prospective Cohort	Geographically defined catchement area	222	Mental Health	Health Care Quality	psychosis	social networks, support	include		psychosis, social support,	yes	substance induced psychosis	yes	psychosis	no	no	yes	social and community context	no	no	no	no	no	no	no	no
89	Attitudes, Skills and Knowledge (ASK): Patient-Identified Gaps inHealthcare Provider's Approach to Homeless People	Reynolds, S. and Burns, E. and Clinton, C. and Doyle, A. M. and Scanlan, H. and NÃ­ Cheallaigh, C.	2020-01-01	Irish Journal of Medical Science	yes	Qualitative	Dublin	10	General Health	Health Care Quality	doctor-patient interactions		qualitative		health care quality, ED in-patients,	yes	substance abuse	no	no	no	no	no	no	no	no	no	no	no	no	yes	lack of mental stimulation, insufficient detox programmes, poor HCP communication, perceived HCP discriminiation, insufficient notice prior to discharge, lack of mental health supports
90	Integrating hepatitis C care for at-risk groups (HepLink): baseline data from a multicentre feasibility study in primary and community care	Riogh, E. N. A. and Swan, D. and McCombe, G. and O'Connor, E. and Avramovic, G. and Macias, J. and Oprea, C. and Story, A. and Surey, J. and Vickerman, P. and Ward, Z. and Lambert, J. S. and Tinago, W. and Ianache, I. and Iglesias, M. and Cullen, W.	2019-11-01	JOURNAL OF ANTIMICROBIAL CHEMOTHERAPY	no	Cross-sectional	Dublin	135	Infectious Disease	Health Status	HepCheck		no comparator		HCV, health care access,	yes	injection drugs	no	no	yes	HCV	no	no	no	no	yes	HCV testing, treatment	yes	HCV testing, treatment	yes	linkage to care
91	Profiling the medical admissions of the homeless	Romero-Ortuno, R. and O'Riordan, D. and Silke, B.	2012-01-01	Acute Med	no	Retrospective Review	Dublin	623	General Health	Health Care Use	hospital		no comparator		health care use, internal medecine service,	yes	alcohol, substance abuse	yes	psychiatric illness	no	no	no	no	no	no	no	no	yes	in-patient mortality, self-discharge or absconded	yes	residential arrangements upon discharge
92	Primary healthcare professionals' perspectives on patient help-seeking for lung cancer warning signs and symptoms: a qualitative study	Saab, M. M. and O'Driscoll, M. and FitzGerald, S. and Sahm, L. J. and Leahy-Warren, P. and Noonan, B. and Kilty, C. and Lyons, N. and Burns, H. E. and Kennedy, U. and Lyng, Ã and Hegarty, J.	2022-05-18	BMC Prim Care	no	Qualitative	National	36	Physical/Developmental Condition	Health Care Use	cancer	help-seeking	qualitative		lung cancer, patient help-seeking,	no	no	no	no	yes	lung cancer	no	no	no	no	no	no	yes	help-seeking	no	no
93	An exploratory non-randomized study of a 3-month electronic nicotine delivery system (ENDS) intervention with people accessing a homeless supported temporary accommodation service (STA) in Ireland	Scheibein, F. and McGirr, K. and Morrison, A. and Roche, W. and Wells, J. S. G.	2020-10-12	Harm Reduct J	no	Pilot Intervention	NA	23	Substance Use/Addiction	Health Care Quality	smoking	new intervention	no comparator		smoking, new intervention,	no	no	no	no	yes	COPD, lung cancer	no	no	yes	tobacco use	no	no	no	no	no	no
94	The prevalence of diabetes, pre-diabetes and the metabolic syndrome in an Irish regional homeless population	Scott, J. and Gavin, J. and Egan, A. M. and Avalos, G. and Dennedy, M. C. and Bell, M. and Dunne, F.	2013-06-01	Qjm	no	Cross-sectional	Galway	252	Physical/Developmental Condition	Health Status	diabetes		no denominator		diabetes, cardiovascular risk factors,	no	no	no	no	yes	diabetes, cardiovascular risk factors, obesity	no	no	no	no	no	no	no	no	no	no
95	Housing, food and dignity: the food worlds of homeless families in emergency accommodation in Ireland	Share, M.	2020-07-02	JOURNAL OF SOCIAL DISTRESS AND THE HOMELESS	no	Mixed methods	Dublin	10	Social Determinants of Health	Health Status	nutrition		no comparator		nutrition, nutrition,	no	no	no	no	no	no	no	no	yes	nutrition	no	no	no	no	no	no
96	The assessment of the severity of illness to the emergency department for psychiatric assessment	Springael, M. and Doherty, A.	2022-01-01	BMC Proceedings	yes	Retrospective Review	Dublin	306	Mental Health	Health Status	hospital	psychiatric assessment	no denominator		mental health condition, ED , health care use	no	no	no	yes	psychiatric presentation to ED	no	no	no	no	no	no	no	yes	psychiatric presentations to ED	no	no
97	Health status of the homeless in Dublin: does the mobile health clinic improve access to primary healthcare for its users?	Swabri, J. and Uzor, C. and Laird, E. and O'Carroll, A.	2019-05-01	Ir J Med Sci	no	Cross-sectional	Dublin	42	General Health	Health Care Quality	new intervention	mobile health clinic	no comparator		general health, health care access,	yes	illicit drug use, alcohol	yes	psychological health conditions	yes	physical health condition, Hep C, nutritional deficiency, ulcer, dental	yes	raised in care	yes	tobacco use	yes	diagnosed in mobile health clinic vs other health facility, undiagnosed conditions: hypertension, diabetes, nutritional deficiency, hep B, untreated/treated conditions
98	Lifetime, 5-year and past-year prevalence of homelessness in Europe: a cross-national survey in eight European nations	Taylor, O. and Loubiere, S. and Tinland, A. and Vargas-Moniz, M. and Spinnewijn, F. and Manning, R. and Gaboardi, M. and Wolf, Jrlm and Bokszczanin, A. and Bernad, R. and Kallmen, H. and Toro, P. and Ornelas, J. and Auquier, P.	2019-12-01	BMJ Open	no	Cross-sectional	National	675	Social Determinants of Health	Health Status	SDoH		no comparator		SDoH, education, income,	no	no	no	no	no	no	yes	education, income, time spent homeless, family status	no	no	no	no	no	no	no	no
99	Profiling frequent attenders at an inner city emergency department	Uí­ Bhroin, S. and Kinahan, J. and Murphy, A.	2019-01-01	Irish Journal of Medical Science	no	Retrospective Review	Cork	21920	General Health	Health Care Use	hospital	frequent ED attendance	include		health care use, frequent ED attendance,	no	no	no	no	no	no	no	no	no	no	no	no	yes	frequent ED attendance	no	no
100	"A costly turn on": patterns of use and perceived consequences of mephedrone based head shop products amongst Irish injectors	Van Hout, M. C. and Bingham, T.	2012-05-01	Int J Drug Policy	no	Qualitative	Dublin	11	Substance Use/Addiction	Health Status	PWID	mephedrone based products	qualitative		injection drug use, injection drug use,	yes	injection drugs	no	no	no	no	no	no	no	no	no	no	no	no	no	no
101	Open drug scenes and drug-related public nuisance: A visual rapid assessment research study in Dublin, Ireland	Van Hout, M. C. and Bingham, T.	2013-01-01	Journal of Ethnicity in Substance Abuse	no	Mixed methods	Dublin	61	Substance Use/Addiction	Health Status	PWID	public injection	no comparator		substance use, neighborhood and built environment, public injecting, drug use, alcohol use	yes	drug use	no	no	no	no	yes	Neighborhood and built environment	no	no	yes	treatment centres, mental health services	no	no	no	no
102	Optimising treatment in opioid dependency in primary care: results from a national key stakeholder and expert focus group in Ireland	Van Hout, M. C. and Crowley, D. and McBride, A. and Delargy, I.	2018-06-30	BMC Fam Pract	no	Qualitative	National	11	Substance Use/Addiction	Health Care Quality	opioid substitution treatment		qualitative		opioid antagonist treatment, health care quality, health care access	yes	opioid dependence	no	no	no	no	no	no	no	no	yes	opioid antagonist treatment (OAT) access	no	no	yes	choice of treatment, wait times, geographic access, doctor training
103	Oral health behaviours amongst homeless people attending rehabilitation services in Ireland	Van Hout, M. C. and Hearne, E.	2014-06-01	J Ir Dent Assoc	no	Qualitative	NA	15	Physical/Developmental Condition	Health Status	oral health	people attending rehabilitation services	qualitative		dental, health care use,	yes	substance use	no	no	yes	dental state	no	no	yes	tobacco use	yes	dental care access, lack of medical card, lack of money, substance dependency	yes	rates of dentist attendance, fear of needles, delaying dental visits, self-medication/treatment	yes	access in treatment and rehabilitation settings
104	Addiction treatment in deprived urban areas in EU countries: Accessibility of care for people from socially marginalized groups	Welbel, Marta and Matanov, Aleksandra and Moskalewicz, Jacek and Barros, Henrique and Canavan, Reamonn and Gabor, Edina and Gaddini, Andrea and Greacen, Tim and Kluge, Ulrike and Lorant, Vincent and Esteban PeÃ±a, Mercedes and Schene, Aart H. and Soares, Joaquim J. F. and StraÃŸmayr, Christa and VondrÃ¡ÄkovÃ¡, Petra and Priebe, Stefan	2013-01-01	Drugs: Education, Prevention & Policy	no	Cross-sectional	Dublin	87	Substance Use/Addiction	Health Care Access	addiction treatment		no comparator		health care access, addiction,	yes	addiction	no	no	no	no	no	no	no	no	yes	number of addiction services in Dublin, accept self-referrals, outreach, free, opening hours, interpreters, homeless specific services	no	no	yes	professional background of personnel

## Sheet: Metadata
Variable Name	Description	Values	Notes
id	Article ID number	1-104
title	Article title	Open field
authors	Authors	Open field
date	Publication Date	Date	When no day/month specified, January 1st entered by default
journal	Journal title	Open field
conf_abstract	Is the publication a conference abstract?	"Yes", "No"
study_design	Study design	Case-control Cross-sectional Epidemiological investigation Follow-up study Mixed methods (survey, interviews) Pilot intervention Policy analysis Prospective clinical audit Prospective cohort Qualitative Retrospective review
place	Study location	Open field
N	Total sample population	Quantitative
Health_Topic	Primary Article Category	Ageing/End of Life General Health Infectious Disease Physical/Developmental Condition Mental health Social Determinants of Health Substance Use/Addiction
Article_Topic	Secondary Article Category	Status Health care access Health care use Health care quality
Specific_Topic1	Specific article topic I	Open field (Specific topic I)
Specific_Topic2	Specific article topic II	Open field (Specific topic II)
disparities_inclusion	Can the article be included in quantitative synthesis? If not, what is the reason for exclusion?	"Include", "Qualitative", "No comparator", "No denominator"
keywords	Key topics addressed in the article	Open field
substance_use	Does the article contain information on substance use amongst the homeless population?	"Yes", "No"
substance_use_type	What substance-related information is included?	Open field
mental_health	Does the article contain information on mental health amongst the homeless population?	"Yes", "No"
mental_health_type	What mental health related information is included?	Open field
physical_health	Does the article contain information relating to the physical health of the homeless population?	"Yes", "No"
physical_health_type	What physical-health related information is included?	Open field
SDoH	Does the article contain information on Social Determinants of Health (SDoH) amongst the homeless population?	"Yes", "No"
SDoH_type	What SDoH are addressed?	Open field
health_behaviour	Does the article contain information on health behaviours of the homeless population?	"Yes", "No"
health_behaviour_type	What health behaviours are included?	Open field
hc_access	Does the article contain information on health care access of the homeless population?	"Yes", "No"
hc_access_type	What health care access information is included?	Open field
hc_use	Does the article contain information on health care use of the homeless population?	"Yes", "No"
hc_use_type	What health care use information is included?	Open field
hc_quality	Does the article contain information on health care quality for the homeless population?	"Yes", "No"
hc_quality	What health care quality information is included?	Open field
