# Supplementary material for: Homelessness and health-related outcomes in the Republic of Ireland: a systematic review, meta-analysis and evidence map
Source: Z Gesundh Wiss. 2023 Jun 1:1–22. Online ahead of print. doi: 10.1007/s10389-023-01934-0 (PMC10233198; doi:10.1007/s10389-023-01934-0)
Supplement: Supplementary file 4 — (XLSX 74 kb) [file 10389_2023_1934_MOESM4_ESM.xlsx]

## Sheet: Study Characteristics
Article ID	Article Title	Author	Year	Publication Type	City	Setting	Health Topic	Specific Health Topic	Study design	Study Period Start Date	Study Period End Date	Study duration (Days)	Statistical analysis	How was disparity measured?
1	Recommended next care following hospital-treated self-harm: Patterns and trends over time	Arensman et al.	2018	Peer-Reviewed	National	Secondary data: National Self-Harm Registry Ireland (NSHRI) data on all self-harm presentations to hospital emergency departments (N=34) in Ireland	Condition	Mental Health and Mental Disorders	Retrospective Review	2004-01-01	2014-12-31	4017	Descriptive (N,%)	Comparison of care recommended following ED presentation for self-harm between homeless vs housed presenters
4	Self-harm among the homeless population in Ireland: A national registry-based study of incidence and associated factors	Barrett et al.	2017	Peer-Reviewed	National	Secondary data: National Self-Harm Registry Ireland (NSHRI) data on all self-harm presentations to hospital emergency departments (N=34) in Ireland	Condition	Mental Health and Mental Disorders	Retrospective Review	2010-01-01	2014-12-31	1825	Age-standardized incidence rate of self-harm presentations between 2010 and 2014 per 100,000 population	Incidence rate ratio
19	Exploring Patient Characteristics and Barriers to Hepatitis C Treatment in Patients on Opioid Substitution Treatment Attending a Community Based Fibro-scanning Clinic	Crowley et al.	2017	Peer-Reviewed	North inner city Dublin	Fibroscanning clinic at the largest community based drug treatment center in Ireland	Condition	Infectious Disease	Analytical Cross-sectional	Not specified	Not specified	Not specified	Descriptive statistics (N,%)	Comparison in proportion of study sample with Fibro scan score indicative of fibrosis
23	Computed tomography and emergency department frequency in homeless patients with seizures	Doran et al.	2021	Peer-Reviewed	Dublin	University Hospital	Healthcare	Utilisation	Retrospective Review	2015-01-01	2019-12-31	1825	Descriptive statistics (N,%)	Comparison of characteristics between a homeless cohort of patients with seizure to a housed cohort
26	Socially Excluded Persons in Ireland Have an Increased Annual Risk of Hospitalisation Due to Venous Thromboembolic Disease	Ewins et al.	2019	Conference Abstract	Dublin	Hospital InPatient Enquiry data from Health Atlas Ireland (Dublin)	Condition	Venous Thromboembolism	Retrospective Review	2017-01-01	2017-12-31	364	Maximum and minimum assumptions on estimated population denominator to provide (N,%)	Comparison of number of emergency inpatient hospital admissions for those with any diagnosis of VTE during 2017 between socially excluded individuals and general population
28	Injection of new psychoactive substance snow blow associated with recently acquired hiv infections among homeless people who inject drugs in dublin, ireland, 2015	Giese et al.	2015	Peer-Reviewed	Dublin	New HIV diagnoses notified by clinicians in Dublin	Condition	Infectious Disease	Case-control	2014-01-01	2015-12-31	729	4x4 table	Comparison of cases (HIV positive attendees of National Drug Treatment Centre) vs. controls (HIV negative attendees of the National Drug Treatment Centre)
36	Impact of Homelessness on Children Presenting to a Tertiary Emergency Department	Hayes et al.	2018	Conference Abstract	Dublin	Tertiary paediatric emergency department	Behavior	Nutrition and Healthy Eating	Analytical Cross-sectional	2011-01-01	2015-12-31	14	Descriptive statistics (N,%)	Parental perceptions compared on the impact of housing situation (homeless vs. non-homeless) on health and on use of primary and emergency healthcare services
42	Five-year standardised mortality ratios in a cohort of homeless people in Dublin	Ivers et al.	2018	Peer-Reviewed	Dublin	Death data from cohort of homeless people in the Dublin region	Mortality		Retrospective Review	2011-01-01	2015-12-31	1825	Standardized mortality ratios	SMRs of homeless people living in the Dublin region using Dublin Region Homeless Executive (DRHE) mortality data compared to Central Statistics Office mortality data for general population in Dublin
49	Severity of hospital-treated self-cutting and risk of future self-harm: A national registry study	Larkin et al.	2014	Peer-Reviewed	National	Secondary analysis: National Registry of Deliberate Self-Harm Ireland records of self-harm based on emergency department case notes	Condition	Mental Health and Mental Disorders	Retrospective Review	2007-01-01	2011-12-31	1825	Descriptive (N,%), Magnitudes of association demonstrated with Cramer's V	Comparison in proportion of homeless population vs. those in private residence experiencing 12-month repetition in presentations
58	Homelessness, emergency care and mental health. Inner-city emergency department psychiatry referrals: a retrospective descriptive analysis	McLoughlin et al.	2021	Peer-Reviewed	Dublin south city	St. James's Hospital ED	Healthcare	Utilisation	Analytical Cross-Sectional	2019-03-01	2019-03-31	30	Descriptive statistics (%)	Behaviours/psychiatric presentations compared between psychiatric referrals received through the Emergency Department at St. James Hospital in homeless vs. non-homeless presenters (N, %)
61	Homelessness amongst psychiatric Inpatients: a cross-sectional study in the mid-west of Ireland	Moloney et al.	2022	Peer-Reviewed	Limerick	Two Acute Psychiatric Units	Condition	Mental Health and Mental Disorders	Analytical Cross-sectional	NA	NA	NA	Descriptive (N,%)	Comparison of characteristics of psychiatric inpatients who are/have been homeless vs housed
9	Usage of unscheduled hospital care by homeless individuals in Dublin, Ireland: a cross-sectional study	Ní Cheallaigh	2017	Peer-Reviewed	Dublin	St. James's Hospital ED	Healthcare	Utilisation	Retrospective Review	2015-01-01	2015-12-31	364	Descriptive statistics (N,%)	Comparison of clinical details of ED presentation between homeless and housed ED attenders (N, %, P value)
63	Emergency department utilisation by homeless children in Dublin, Ireland: a retrospective review	O'Brien et al.	2022	Peer-Reviewed	Dublin	Tertiary paediatric emergency department	Healthcare	Utilisation	Retrospective Review	2017-01-01	2020-12-31	1460	Chi-squared or fisher exact test. Proportions presented as N (%) and 95% Cis using the exact method.	Comparison of clinical details of ED presentation between non-homeless and homeless children under 16 years attending ED (N, %, 95% CI, P value)
64	Parental Perceptions Regarding the Impact of Housing on Child Health	O'Brien et al.	2021	Conference Abstract	Dublin	Tertiary paediatric emergency department	Healthcare	Utilisation	Analytical Cross-sectional	2020-11-01	2021-01-08	68	P-values reported (analysis methods not specified)	Parental perceptions compared on the impact of housing situation (homeless vs. non-homeless) on health and on use of primary and emergency healthcare services
76	Developing a tool for the measurement of social exclusion in healthcare settings	O'Donnell	2022	Peer-Reviewed	National	Participants recruited through NGOs in two Irish cities. Control participants recruited via university staff email lists and social media.	SDoH	Social and Community Context	Analytical Cross-sectional	2019-09-01	2019-12-31	121	Descriptive (N,%)	Comparison of lived experiences between socially excluded (~80% homeless) and non-socially excluded participants
88	Predictors of change in social networks, support and satisfaction following a first episode psychosis: A cohort study	Renwick et al.	2017	Peer-Reviewed	Geographically defined catchement area in the Republic of Ireland (pop. 390,000)	Individuals with first-episode psychosis upon entry in-patient and community admissions	Condition	Mental Health and Mental Disorders	Prospective Cohort	2009-02-01	2012-04-01	1155	Mixed model for predicting social networks and support	Estimates of Fixed Effects
99	Profiling frequent attenders at an inner city emergency department	Uí Bhroin, Kinahan, and Murphy	2019	Peer-Reviewed	Cork	Inner city emergency department	Healthcare	Utilisation	Retrospective Review	2016-01-01	2016-12-31	365	Descriptive statistics (%)	Comparing (N,%) proportions of Frequent ED Attenders out of homeless vs. non-homeless attenders of ED

## Sheet: Quality Checklist
Article ID	Author	Year	Sample selected using something other than a convenience sample	Clear description of methods used to collect, analyze data, and assess disparities	Attempt made to establish non-self reported/objective assessment of the data	Sampled from multiple sites/communities/localities	Sufficient sample size and standard errors accurately reported	Total Quality Score/ 5
1	Arensman et al.	2018	1	1	1	1	1	5
4	Barrett et al.	2017	1	1	1	1	1	5
19	Crowley et al.	2017	0	1	1	0	0	2
23	Doran et al.	2021	0	1	1	0	1	3
26	Ewins et al.	2019	1	0	1	1	1	4
28	Giese et al.	2015	1	1	1	0	0	3
36	Hayes et al.	2018	0	0	0	0	0	0
42	Ivers et al.	2018	1	1	1	1	1	5
49	Larkin et al.	2014	1	1	1	1	1	5
58	McLoughlin et al.	2021	0	0	1	0	0	1
61	Moloney et al.	2022	0	1	0	1	0	2
9	Ní Cheallaigh et al.	2017	1	1	1	0	1	4
63	O'Brien et al.	2021	0	0	0	0	0	0
64	O'Brien et al.	2022	0	1	1	0	1	3
76	O'Donnell	2022	0	1	0	1	1	3
88	Renwick et al.	2017	1	1	1	0	0	3
99	Uí Bhroin, Kinahan, and Murphy	2019	0	1	1	0	1	3

## Sheet: Health Disparities
Article ID	Author	Year	Exposure	Condition	Condition - Exposed	No Condition - Exposed	Condition - Not Exposed	No Condition - Not Exposed	Total Exposed (N)	Total Non-Exposed (N)	Total N	OR	95% CI - Lower Bound (OR)	95% CI - Upper Bound (OR)	RR	95% CI - Lower Bound (RR)	95% CI - Upper Bound (RR)	ARR	95% CI - Lower Bound (ARR)	95% CI - Upper Bound (ARR)	NNT	% Increase over time - Exposed	% Increase over time - Not Exposed	Continuous value - Exposed	Continuous value - Non Exposed	Incidence Rate Ratio	5-year SMR	Mean Fixed Effect Estimate	SD-Exposed	SD-Non Exposed
1	Arensman et al.	2018	Homeless vs. Fixed Residence (Exclude hospital in-patients, prisoners, and other)	Recommended next care received following ED presentation for self-harm: Discharge from ED	1360	1685	38437	54944	3045	93381	96426	1.15374	1.07292	1.24065	1.08508	1.04225	1.12967	-0.035019	-0.0529571	-0.017081	-28.5559
1	Arensman et al.	2018	Homeless vs. Fixed Residence (Exclude hospital in-patients, prisoners, and other)	Recommended next care received following ED presentation for self-harm: General Admission	490	2555	31356	62025	3045	93381	96426	0.67	0.6	0.76	0.479233	0.441677	0.519982	0.174866	0.161467	0.188265	5.71866
1	Arensman et al.	2018	Homeless vs. Fixed Residence (Exclude hospital in-patients, prisoners, and other)	Recommended next care received following ED presentation for self-harm: Psychiatric Admission	396	2649	9993	83388	3045	93381	96426	0.8	0.71	0.9	1.21526	1.10655	1.33466	-0.0230361	-0.0351466	-0.0109255	-43.4102
1	Arensman et al.	2018	Homeless vs. Fixed Residence (Exclude hospital in-patients, prisoners, and other)	Recommended next care received following ED presentation for self-harm: Left without being seen/refuse admission	798	2247	13445	79936	3045	93381	96426	1.14	1.04	1.26	1.82018	1.7114	1.93586	-0.118089	-0.13387	-0.102308	-8.46819
4	Barrett et al.	2017	Homeless	Self-harm presentation to Emergency Department					2276	54848	57124											0.68		5572	187	30
4	Barrett et al.	2017	Homeless	Repetition of self-harm presentation to Emergency Department within 12-months	508	1354.67	9234	45264.7	1356	43712	45068	1.63	1.35	1.96	1.77343	1.6517	1.90414	-0.163385	-0.189431	-0.137339	-6.12052
19	Crowley et al.	2017	Unstable accomodation amongst drug substitution treatment attendees with HCV	Fibro scan score> 8.5kPa vs. < 8.5 (determines stage of liver disease. > 8.5 kPa is eligible for protease and polymerase inhibitors treatment. Determines fibrosis.) in stable vs. unstable accomodation	13	24	9	13	37	22	59				0.858859	0.441131	1.67215	0.0577396	-0.19892	0.314399	17.3191
19	Crowley et al.	2017	Unstable accomodation amongst drug substitution treatment attendees with HCV	Fibro scan score> 12.5kPa vs. < 12.5 (determines stage of liver disease. > 12.5 kPa is eligible for protease and polymerase inhibitors treatment. Determines cirrhosis.) in stable vs. unstable accomodation	9	28	3	19	37	22	59				1.78378	0.539753	5.89507	-0.10688	-0.306069	0.0923102	-9.35632
23	Doran et al.	2021	Homeless vs Housed Patients presenting to ED for seizure between 2015 and 2019 (five-year span)	Diagnosis - Established Epilepsy	36	52	75	13	88	88	176	0.12	0.0580512	0.248057	0.48	0.367983	0.626117	0.443182	0.316497	0.569867	2.25641
23	Doran et al.	2021	Homeless vs Housed Patients presenting to ED for seizure between 2015 and 2019 (five-year span)	SZ related to substance abuse	13	75	1	87	88	88	176	15.08	1.9272	117.998	13	1.73766	97.2573	-0.136364	-0.213738	-0.0589898	-7.33333
23	Doran et al.	2021	Homeless vs Housed Patients presenting to ED for seizure between 2015 and 2019 (five-year span)	Median Nb. Of CTs (5 years																				1 (range 0-32)	1 (range 0-6)
23	Doran et al.	2021	Homeless vs Housed Patients presenting to ED for seizure between 2015 and 2019 (five-year span)	Mean Nb. Of CTs (5 years)																				3	1.2				4.8	1.6
23	Doran et al.	2021	Homeless vs Housed Patients presenting to ED for seizure between 2015 and 2019 (five-year span)	Mean CT exposure (median radiation exposure per CT Brain using Diagnostic Reference Level of 700mGycm for each scan. Median exposure corresponds to an effective dose of 1.4mSv)																				4.3	1.7				6.8	2.3
23	Doran et al.	2021	Homeless vs Housed Patients presenting to ED for seizure between 2015 and 2019 (five-year span)	Median number of Admissions (5 years)																				6 (range 0-70)	2 (range 0-16)
23	Doran et al.	2021	Homeless vs Housed Patients presenting to ED for seizure between 2015 and 2019 (five-year span)	Mean number of Admissions (5 years)																				11	3.2				13.7	3.5
26	Ewins et al.	2019	Socially Excluded (homeless, prisoners, sex workers, substance use disorder) individual	Inpatient hospital admission in Dublin for VTE in 2017	306	25194	5411	4503756	25500	4509167	4534667	10.1093	9.00359	11.3508	10	8.91802	11.2132	-0.0108	-0.0121368	-0.00946316	-92.5926
28	Giese et al.	2015	Homeless	HIV positive	7	25	7	14	32	21	53	0.56	0.162839	1.92583	0.65625	0.269112	1.60031	0.114583	-0.132739	0.361905	8.72727
36	Hayes et al.	2018	Attenders of paediatric ED living in homelessness/emergency accommodation vs. housed attenders of ED	Self-reported: Fast-food ready meals twice or more per week	6	16	17	81	22	98	120	1.78676	0.610345	5.23069	1.57219	0.700993	3.52612	-0.0992579	-0.299895	0.10138	-10.0748
36	Hayes et al.	2018	Attenders of paediatric ED living in homelessness/emergency accommodation vs. housed attenders of ED	Self-reported: Making and maintaining friends affected by living situation	4	18	7	91	22	98	120	2.88889	0.765214	10.9063	2.54545	0.815594	7.94432	-0.11039	-0.279435	0.0586555	-9.05882
36	Hayes et al.	2018	Attenders of paediatric ED living in homelessness/emergency accommodation vs. housed attenders of ED	Self-reported: Ability to exercise and play affected by living situation	8	14	12	86	22	98	120	4.09524	1.42163	11.797	2.9697	1.38074	6.38724	-0.241187	-0.452421	-0.0299535	-4.14615
42	Ivers et al.	2018	Homeless individual living in Dublin vs. non-homeless	Death					5481	991563	997044																6
49	Larkin et al.	2014	Homeless vs. Private Residence individual presenting to ED for self-cutting	12-month repetition in self-cutting presentation 2007-2010	72	208	1596	6870	280	8466	8746	1.49002	1.1335	1.95868	1.36402	1.11238	1.67258	-0.0686241	-0.120491	-0.0167568	-14.5721
58	McLoughlin et al.	2021	Accessing emergency homeless accommodation in Dublin in March 2019 vs. living in Dublin and not accessing emergency homeless accomodation	Emergency department psychiatry referral	30	4285	79	132310	4315	132389	136704	11.7256	7.69324	17.8716	11.6511	7.66111	17.719	-0.00635576	-0.00883851	-0.00387302	-157.337
58	McLoughlin et al.	2021	Homeless individual receiving psychiatriy referral through ED in March 2019 vs. non-homeless individual receiving psychiatry referral	Suicidal behaviour	15	15	45.82	33.18	30	79	109	0.724138	0.311462	1.68359	0.862069	0.575519	1.29129	0.08	-0.129426	0.289426	12.5
58	McLoughlin et al.	2021	Homeless individual receiving psychiatriy referral through ED in March 2019 vs. non-homeless individual receiving psychiatry referral	Illicit drug abuse/dependence	21.9	8.1	41.87	37.13	30	79	109	2.39762	0.956278	6.01143	1.37736	1.01955	1.86074	-0.2	-0.393268	-0.00673203	-5
58	McLoughlin et al.	2021	Homeless individual receiving psychiatriy referral through ED in March 2019 vs. non-homeless individual receiving psychiatry referral	Alcohol abuse/dependence	14.1	15.9	30.81	48.19	30	79	109	1.38703	0.594249	3.23747	1.20513	0.753561	1.92729	-0.08	-0.288487	0.128487	-12.5
58	McLoughlin et al.	2021	Homeless individual receiving psychiatriy referral through ED in March 2019 vs. non-homeless individual receiving psychiatry referral	Major mental illness (affective or psychotic disorder)	6.9	23.1	25.28	53.72	30	79	109	0.63474	0.239923	1.67927	0.71875	0.346578	1.49058	0.09	-0.0923723	0.272372	11.1111
61	Moloney et al.	2022	Homelessness (Current or Past)	Voluntary patient	10	5	31	4	15	35	50	0.258065	0.0578362	1.15148	0.752688	0.516221	1.09747	0.219048	-0.0417646	0.47986	4.56522
61	Moloney et al.	2022	Homelessness (Current or Past)	Schizophrenia	7	8	11	24	15	35	50	1.90909	0.552304	6.59895	1.48485	0.71592	3.07964	-0.152381	-0.44801	0.143248	-6.5625
61	Moloney et al.	2022	Homelessness (Current or Past)	Depression	3	12	12	23	15	35	50	0.479167	0.112969	2.03241	0.583333	0.192009	1.7722	0.142857	-0.113476	0.39919	7
61	Moloney et al.	2022	Homelessness (Current or Past)	Alcohol misuse	4	11	12	23	15	35	50	0.69697	0.182417	2.66295	0.777778	0.298885	2.02398	0.0761905	-0.197329	0.34971	13.125
61	Moloney et al.	2022	Homelessness (Current or Past)	Substance misuse	5	10	8	27	15	35	50	1.6875	0.44529	6.39505	1.45833	0.569953	3.73143	-0.104762	-0.380925	0.171401	-9.54545
9	Ní Cheallaigh et al.	2017	Homeless vs. Housed ED attendances	ED Attendance	909	91	30865	239135	1000	270000	271000	77.3926	62.3686	96.0357	7.95173	7.7768	8.13059	-0.794685	-0.812552	-0.776819	-1.25836
10	Ní Cheallaigh et al.	2017	Homeless vs. Housed ED attendances	Left before seen/against medical advice	1207	1759	6870	37338	2966	44208	47174	3.72937	3.45076	4.03048	2.61867	2.4945	2.74902	-0.251544	-0.269543	-0.233544	-3.97545
11	Ní Cheallaigh et al.	2017	Homeless vs. Housed ED attendances	Individual with >= 4 presentations per year	57	2909	592	43616	2966	44208	47174	1.44363	1.0972	1.89944	1.4351	1.09633	1.87855	-0.00582656	-0.0108823	-0.000770784	-171.628
12	Ní Cheallaigh et al.	2017	Homeless vs. Housed ED attendances	Individual with >= 12 presentations per year	34	2932	48	44160	2966	44208	47174	10.6685	6.86451	16.5804	10.5577	6.81472	16.3564	-0.0103775	-0.0142208	-0.00653412	-96.3626
13	Ní Cheallaigh et al.	2017	Homeless vs. Housed ED attendances	Primary presenting complaint: Limb Problems	383	2584	8464	35631	2967	44095	47062	0.623963	0.559021	0.696448	0.672504	0.611309	0.739825	0.0628626	0.0502501	0.0754751	15.9077
14	Ní Cheallaigh et al.	2017	Homeless vs. Housed ED attendances	Primary presenting complaint: Abdominal Pain	112	2855	4250	39845	2967	44095	47062	0.367787	0.30371	0.445384	0.391652	0.32586	0.470729	0.0586342	0.0512438	0.0660247	17.0549
15	Ní Cheallaigh et al.	2017	Homeless vs. Housed ED attendances	Primary presenting complaint: Chest Pain	85	2882	3315	40780	2967	44095	47062	0.362818	0.291579	0.451462	0.381072	0.308253	0.471093	0.0465301	0.0400426	0.0530176	21.4915
16	Ní Cheallaigh et al.	2017	Homeless vs. Housed ED attendances	Primary presenting complaint: Unwell Adult	184	2783	2818	41277	2967	44095	47062	0.968438	0.830218	1.12967	0.970395	0.839893	1.12117	0.00189197	-0.0070818	0.0108657	528.55
17	Ní Cheallaigh et al.	2017	Homeless vs. Housed ED attendances	Primary presenting complaint: Shortness of Breath	86	2881	2655	41440	2967	44095	47062	0.465919	0.374641	0.579436	0.4814	0.389628	0.594787	0.0312254	0.0247933	0.0376575	32.0252
18	Ní Cheallaigh et al.	2017	Homeless vs. Housed ED attendances	Primary presenting complaint: Head injury	165	2802	1843	42252	2967	44095	47062	1.35001	1.14605	1.59028	1.33055	1.13965	1.55342	-0.0138156	-0.0222708	-0.00536046	-72.3819
19	Ní Cheallaigh et al.	2017	Homeless vs. Housed ED attendances	Primary presenting complaint: Collapsed adult	133	2834	1396	42699	2967	44095	47062	1.43544	1.19672	1.72177	1.41592	1.18987	1.68492	-0.0131675	-0.0207904	-0.00554456	-75.9445
20	Ní Cheallaigh et al.	2017	Homeless vs. Housed ED attendances	Primary diagnosis: COPD	24	435	397	6175	459	6572	7031	0.85816	0.561985	1.31043	0.865577	0.579642	1.29256	0.00812021	-0.0130438	0.0292842	123.15
21	Ní Cheallaigh et al.	2017	Homeless vs. Housed ED attendances	Primary diagnosis: Pneumonia	54	405	393	6179	459	6572	7031	2.09635	1.55038	2.8346	1.96737	1.50447	2.5727	-0.0578479	-0.0878757	-0.0278201	-17.2867
22	Ní Cheallaigh et al.	2017	Homeless vs. Housed ED attendances	Primary diagnosis: Syncope/Collapse	26	433	268	6304	459	6572	7031	1.41243	0.933422	2.13725	1.38907	0.939234	2.05434	-0.0158658	-0.0375476	0.00581596	-63.0286
23	Ní Cheallaigh et al.	2017	Homeless vs. Housed ED attendances	Primary diagnosis: Cellulitis	22	437	152	6420	459	6572	7031	2.12634	1.34572	3.35978	2.07235	1.33873	3.20801	-0.0248019	-0.0446798	-0.00492393	-40.3196
24	Ní Cheallaigh et al.	2017	Homeless vs. Housed ED attendances	Primary diagnosis: Seizures	39	420	133	6439	459	6572	7031	4.49554	3.10426	6.51038	4.19854	2.97604	5.9232	-0.0647299	-0.0904652	-0.0389947	-15.4488
25	Ní Cheallaigh et al.	2017	Homeless vs. Housed unscheduled medical admissions	Bed days per capita of catchment population (days/person/annum)					261	4853	5114													4.4	0.3
26	Ní Cheallaigh et al.	2017	Homeless vs. Housed unscheduled medical admissions	Bed days per capita of catchment population (days/person/annum)					261	4853	5114													0.4	0.03
27	Ní Cheallaigh et al.	2017	Homeless vs. Housed unscheduled medical admissions	Mean length of stay					261	4853	5114													9.41 (7.2,11.6)	12.2 (11.5,12.96)				18.2161	24.8798
28	Ní Cheallaigh et al.	2017	Homeless vs. Housed unscheduled medical admissions	Mean admissions					261	4853	5114													2.79 (2.62,2.96)	1.87 (1.84,1.91)				1.40124	1.06628
29	Ní Cheallaigh et al.	2017	Homeless vs. Housed unscheduled medical admissions	Individual with >= 4 presentations per year	30	231	178	4675	261	4853	5114	3.41091	2.26646	5.13327	3.1338	2.1728	4.51984	-0.0782642	-0.11732	-0.0392088	-12.7772
30	Ní Cheallaigh et al.	2017	Homeless vs. Housed unscheduled medical admissions	Outcome of admission: Self-discharge	67	392	125	6447	459	6572	7031	8.81529	6.44107	12.0647	7.67449	5.79286	10.1673	-0.126949	-0.159419	-0.0944799	-7.87715
31	Ní Cheallaigh et al.	2017	Homeless vs. Housed unscheduled medical admissions	Outcome of admission: deceased	6	453	151	6421	459	6572	7031	0.563221	0.2477	1.28065	0.56893	0.252991	1.27942	0.00990437	-0.00110004	0.0209088	100.966
32	Ní Cheallaigh et al.	2017	Homeless vs. Housed unscheduled medical admissions	Outcome of admission: Discharged to home/homelessness	386	73	6157	415	459	6572	7031	0.356405	0.272295	0.466495	0.897642	0.862206	0.934534	0.0958947	0.0619245	0.129865	10.4281
33	Ní Cheallaigh et al.	2017	Homeless vs. Housed unscheduled medical admissions	Outcome of admission: Discharged to long-term care	0	459	138	6434	459	6572	7031	0	#NUM!	#NUM!	0			0.0209982	0.0175317	0.0244647	47.6232
63	O'Brien et al.	2022	Homeless Child (Under 16) attending ED vs. Non-Homeless Child Attending ED	GP	2186	952	1431	69	3138	1500	4638	0.110719	0.0859455	0.142634	0.730212	0.711738	0.749165	0.257378	0.238114	0.276642	3.88534
63	O'Brien et al.	2022	Homeless Child (Under 16) attending ED vs. Non-Homeless Child Attending ED	Medical Card	1469	1669	443	1057	3138	1500	4638	2.10008	1.8418	2.3946	1.5851	1.45359	1.72851	-0.172799	-0.201744	-0.143854	-5.78706
63	O'Brien et al.	2022	Homeless Child (Under 16) attending ED vs. Non-Homeless Child Attending ED	No Pre-Existing Medical Condition	2314	824	1084	416	3138	1500	4638	1.07771	0.938595	1.23743	1.0204	0.982684	1.05957	-0.0147457	-0.042138	0.0126466	-67.8164
63	O'Brien et al.	2022	Homeless Child (Under 16) attending ED vs. Non-Homeless Child Attending ED	Unvaccinated	91	3047	13	1487	3138	1500	4638	3.41615	1.90423	6.12851	3.34608	1.87745	5.96353	-0.0203327	-0.0278477	-0.0128177	-49.1819
63	O'Brien et al.	2022	Homeless Child (Under 16) attending ED vs. Non-Homeless Child Attending ED	Incomplete Vaccination	565	2573	203	1297	3138	1500	4638	1.40298	1.17925	1.66916	1.33043	1.14727	1.54282	-0.0447177	-0.0666363	-0.022799	-22.3625
63	O'Brien et al.	2022	Homeless Child (Under 16) attending ED vs. Non-Homeless Child Attending ED	Complete Vaccination	2249	889	1215	285	3138	1500	4638	0.593412	0.510465	0.689838	0.884813	0.856147	0.914439	0.0933015	0.0679496	0.118653	10.7179
63	O'Brien et al.	2022	Homeless Child (Under 16) attending ED vs. Non-Homeless Child Attending ED	Presenting for injury	594	2544	448	1052	3138	1500	4638	0.548286	0.475637	0.632031	0.633792	0.569992	0.704734	0.109374	0.0824609	0.136287	9.14293
63	O'Brien et al.	2022	Homeless Child (Under 16) attending ED vs. Non-Homeless Child Attending ED	Presenting for resp viral	475	2663	139	1361	3138	1500	4638	1.74649	1.42994	2.13311	1.63349	1.36616	1.95314	-0.0587036	-0.0780063	-0.039401	-17.0347
63	O'Brien et al.	2022	Homeless Child (Under 16) attending ED vs. Non-Homeless Child Attending ED	Presenting for other viral	279	2859	135	1365	3138	1500	4638	0.986709	0.795528	1.22383	0.98789	0.812008	1.20187	0.00108987	-0.0164862	0.018666	917.544
63	O'Brien et al.	2022	Homeless Child (Under 16) attending ED vs. Non-Homeless Child Attending ED	Presenting for infection	194	2944	88	1412	3138	1500	4638	1.05734	0.815451	1.37099	1.0538	0.825409	1.34538	-0.00315615	-0.0177315	0.0114192	-316.842
63	O'Brien et al.	2022	Homeless Child (Under 16) attending ED vs. Non-Homeless Child Attending ED	Presenting for wheezing	268	2870	71	1429	3138	1500	4638	1.87943	1.43587	2.46002	1.80432	1.39921	2.32673	-0.0380714	-0.052601	-0.0235417	-26.2664
63	O'Brien et al.	2022	Homeless Child (Under 16) attending ED vs. Non-Homeless Child Attending ED	Presenting for gastro	263	2875	78	1422	3138	1500	4638	1.66772	1.28517	2.16414	1.61176	1.26141	2.05942	-0.0318113	-0.0466523	-0.0169704	-31.4353
63	O'Brien et al.	2022	Homeless Child (Under 16) attending ED vs. Non-Homeless Child Attending ED	Presenting for Bacterial respiratory tract infection	186	2952	73	1427	3138	1500	4638	1.23168	0.932767	1.62638	1.21795	0.935711	1.58531	-0.0106068	-0.0242755	0.00306202	-94.2795
63	O'Brien et al.	2022	Homeless Child (Under 16) attending ED vs. Non-Homeless Child Attending ED	Presenting for well child	134	3004	84	1416	3138	1500	4638	0.75195	0.568318	0.994916	0.762542	0.584595	0.994655	0.0132976	-0.000319734	0.026915	75.2013
63	O'Brien et al.	2022	Homeless Child (Under 16) attending ED vs. Non-Homeless Child Attending ED	Presenting for None - Did not wait	143	2995	50	1450	3138	1500	4638	1.38464	0.997377	1.92227	1.36711	0.99662	1.87534	-0.0122371	-0.0238891	-0.000585091	-81.7188
63	O'Brien et al.	2022	Homeless Child (Under 16) attending ED vs. Non-Homeless Child Attending ED	% Increase in ED attendences between 2017 to 2019					3138	1500	4638											0.74	0.01
63	O'Brien et al.	2022	Homeless Child (Under 16) attending ED vs. Non-Homeless Child Attending ED	Age (< 12 months)	808	3109	245	1440	3138	1500	4638	0.99	0.987	0.991	1.57646	1.38563	1.79358	-0.0941555	-0.118322	-0.0699886	-10.6207
63	O'Brien et al.	2022	Homeless Child (Under 16) attending ED vs. Non-Homeless Child Attending ED	Irish Ethnicity	740	1235	652	224	1975	876	2851	0.205857	0.172455	0.245727	0.503409	0.469873	0.539339	0.369609	0.333687	0.40553	2.70556
64	O'Brien et al.	2021	Homelessness	Median GP attendences in past 6 months					14	298	312													2	1
64	O'Brien et al.	2021	Homelessness	Self-reported: Housing impacts ability to keep a GP	3	11	4	294	14	298	312	20.0455	3.99302	100.631	15.9643	3.9457	64.5914	-0.200863	-0.416202	0.0144757	-4.97852
64	O'Brien et al.	2021	Homelessness	Self-reported: Scheduling difficulties lead to incomplete vaccination	2.156	11.844	5.364	292.636	14	298	312	9.93092	1.84368	53.4924	8.55556	1.93428	37.8422	-0.136	-0.325678	0.0536781	-7.35294
64	O'Brien et al.	2021	Homelessness	Complete Vaccination	9.996	4.004	275.352	22.648	14	298	312	0.20534	0.0596692	0.706638	0.772727	0.553797	1.07821	0.21	-0.0286186	0.448619	4.7619
64	O'Brien et al.	2021	Homelessness	Self-reported: Feeling unsafe at home	4.998	9.002	10.132	287.868	14	298	312	15.7745	4.47401	55.6179	10.5	4.15266	26.5493	-0.323	-0.574818	-0.0711822	-3.09598
64	O'Brien et al.	2021	Homelessness	Self-reported: Concern regarding loosing home	6.468	7.532	24.734	273.266	14	298	312	9.48748	3.06959	29.3239	5.56627	2.82087	10.9836	-0.379	-0.64203	-0.11597	-2.63852
64	O'Brien et al.	2021	Homelessness	Self-reported: No cooking facilities	11.998	2.002	293.828	4.172	14	298	312	0.0850934	0.0143317	0.505236	0.869168	0.701437	1.07701	0.129	-0.0548639	0.312864	7.75194
64	O'Brien et al.	2021	Homelessness	Self-reported: No indoor play facilities	4.998	9.002	281.312	16.688	14	298	312	0.0329362	0.00992335	0.109317	0.378178	0.187131	0.76427	0.587	0.33467	0.83933	1.70358
64	O'Brien et al.	2021	Homelessness	Self-reported: No outdoor play facilities	6.006	7.994	26.82	271.18	14	298	312	7.59661	2.45321	23.5237	4.76667	2.35768	9.63706	-0.339	-0.60029	-0.0777098	-2.94985
64	O'Brien et al.	2021	Homelessness	Self-reported: Housing negatively impacts child's play	9.002	4.998	52.15	245.85	14	298	312	8.491	2.73348	26.3756	3.67429	2.31569	5.82996	-0.468	-0.722657	-0.213343	-2.13675
64	O'Brien et al.	2021	Homelessness	Self-reported: Housing negatively impacts child's social development	9.996	4.004	42.018	255.982	14	298	312	15.2092	4.56155	50.7108	5.06383	3.28056	7.81646	-0.573	-0.812989	-0.333011	-1.7452
64	O'Brien et al.	2021	Homelessness	Self-reported: Housing negatively impacts child's education	8.162	5.838	31.886	266.114	14	298	312	11.6681	3.79146	35.9082	5.4486	3.1397	9.45544	-0.476	-0.736656	-0.215344	-2.10084
64	O'Brien et al.	2021	Homelessness	Self-reported: Housing negatively impacts child's physical health	6.37	7.63	34.866	263.134	14	298	312	6.30071	2.07716	19.1121	3.88889	2.02478	7.46918	-0.338	-0.601394	-0.0746065	-2.95858
64	O'Brien et al.	2021	Homelessness	Self-reported: Housing negatively impacts child's mental health	8.61	5.39	37.548	260.452	14	298	312	11.0804	3.58081	34.2869	4.88095	2.92784	8.13696	-0.489	-0.746664	-0.231336	-2.04499
76	O'Donnell	2022	Presumed Social Exclusion	Period in life when consumed 6+ alcoholic drinks on a daily basis for more than a week	74	53	15	134	127	149	276	12.473	6.5791	23.6468	5.78793	3.50359	9.56164	-0.482006	-0.580442	-0.38357	-2.07466
76	O'Donnell	2022	Presumed Social Exclusion	Has used 'hard' drugs	75	52	12	137	127	149	276	16.4663	8.27609	32.7619	7.33268	4.18206	12.8569	-0.510014	-0.606053	-0.413976	-1.96073
76	O'Donnell	2022	Presumed Social Exclusion	Has injected drugs	44	83	1	148	127	149	276	78.4578	10.6151	579.896	51.622	7.21373	369.412	-0.339745	-0.423536	-0.255954	-2.94338
76	O'Donnell	2022	Presumed Social Exclusion	Been admitted to hospital for mental health issue	62	65	7	142	127	149	276	19.3495	8.39678	44.5886	10.3915	4.93416	21.8846	-0.441209	-0.534549	-0.347869	-2.2665
76	O'Donnell	2022	Presumed Social Exclusion	Been in state care as a child	35	92	5	144	127	149	276	10.9565	4.14145	28.9863	8.2126	3.3168	20.3349	-0.242034	-0.324949	-0.159118	-4.13166
76	O'Donnell	2022	Presumed Social Exclusion	Has been involved in street drinking	68	59	17	132	127	149	276	8.94915	4.84434	16.5321	4.69291	2.91595	7.55274	-0.421339	-0.521988	-0.32069	-2.37339
88	Renwick et al.	2017	Homeless vs. Renting	Mean social networks and support of amongst individuals admitted to care for first-episode psychosis					5	217	222													-2.34	-0.36				0.87	0.65
99	Uí Bhroin, Kinahan, and Murphy	2019	Homeless individual presenting to the ED at at Mercy University Hospital in Cork vs. non-homeless individual presenting to ED	High and Very High Frequent ED attenders (>13 visit attendances/year)	22	267	22	21609	289	21631	21920	80.9326	44.2766	147.936	74.8478	41.9301	133.608	-0.0751075	-0.105686	-0.0445289	-13.3142

## Sheet: Meta-Analysis
Article ID	Author	Year	Author_Year	Exposure	Condition	Condition_Exposed	No Condition_Exposed	Condition_NotExposed	No Condition_NotExposed	Exposed	NotExposed	Total_N	RR	95% CI - Lower Bound (RR)	95% CI - Upper Bound (RR)	ARR	95% CI - Lower Bound (ARR)	95% CI - Upper Bound (ARR)	NNT	Subject
61	Moloney et al.	2022	Moloney et al. 2022	Homelessness (Current or Past)	Alcohol misuse	4	11	12	23	15	35	50	0.777778	0.298885	2.02398	0.0761905	-0.197329	0.34971	13.125	Alcohol Misuse and Psychiatric Diagnosis
58	McLoughlin et al.	2021	McLoughlin et al. 2021	Homeless individual receiving psychiatriy referral through ED in March 2019 vs. non-homeless individual receiving psychiatry referral	Alcohol abuse/dependence	14.1	15.9	30.81	48.19	30	79	109	1.20513	0.753561	1.92729	-0.08	-0.288487	0.128487	-12.5	Alcohol Misuse and Psychiatric Diagnosis
58	McLoughlin et al.	2021	McLoughlin et al. 2021	Homeless individual receiving psychiatriy referral through ED in March 2019 vs. non-homeless individual receiving psychiatry referral	Illicit drug abuse/dependence	21.9	8.1	41.87	37.13	30	79	109	1.37736	1.01955	1.86074	-0.2	-0.393268	-0.00673203	-5	Drug Misuse and Psychiatric Diagnosis
61	Moloney et al.	2022	Moloney et al. 2022	Homelessness (Current or Past)	Substance misuse	5	10	8	27	15	35	50	1.45833	0.569953	3.73143	-0.104762	-0.380925	0.171401	-9.54545	Drug Misuse and Psychiatric Diagnosis
76	O'Donnell	2022	O'Donnell 2022	Presumed Social Exclusion	Been admitted to hospital for mental health issue	62	65	7	142	127	149	276	10.3915	4.93416	21.8846	-0.441209	-0.534549	-0.347869	-2.2665	ED Mental Health Referral
58	McLoughlin et al.	2021	McLoughlin et al. 2021	Accessing emergency homeless accommodation in Dublin in March 2019 vs. living in Dublin and not accessing emergency homeless accomodation	Emergency department psychiatry referral	30	4285	79	132310	4315	132389	136704	11.6511	7.66111	17.719	-0.00635576	-0.00883851	-0.00387302	-157.337	ED Mental Health Referral
49	Larkin et al.	2014	Larkin et al. 2014	Homeless vs. Private Residence individual presenting to ED for self-cutting	12-month repetition in self-cutting presentation 2007-2010	72	208	1596	6870	280	8466	8746	1.36402	1.11238	1.67258	-0.0686241	-0.120491	-0.0167568	-14.5721	Repeat Self-Harm Presentation to ED
4	Barrett et al.	2017	Barrett et al. 2017	Homeless	Repetition of self-harm presentation to Emergency Department within 12-months	508	1354.67	9234	45264.7	1356	43712	45068	1.77343	1.6517	1.90414	-0.163385	-0.189431	-0.137339	-6.12052	Repeat Self-Harm Presentation to ED
9	Ní Cheallaigh et al.	2017	Ní Cheallaigh et al. 2017	Homeless vs. Housed ED attendances	Individual with >= 12 presentations per year	34	2932	48	44160	2966	44208	47174	10.5577	6.81472	16.3564	-0.0103775	-0.0142208	-0.00653412	-96.3626	Frequent ED Attendance (>11/year)
99	Uí Bhroin, Kinahan, and Murphy	2019	Uí Bhroin, Kinahan, and Murphy 2019	Homeless individual presenting to the ED at at Mercy University Hospital in Cork vs. non-homeless individual presenting to ED	High and Very High Frequent ED attenders (>13 visit attendances/year)	22	267	22	21609	289	21631	21920	74.8478	41.9301	133.608	-0.0751075	-0.105686	-0.0445289	-13.3142	Frequent ED Attendance (>11/year)
63	O'Brien et al.	2022	O'Brien et al. 2022	Homeless Child (Under 16) attending ED vs. Non-Homeless Child Attending ED	Presenting for None - Did not wait	143	2995	50	1450	3138	1500	4638	1.36711	0.99662	1.87534	-0.0122371	-0.0238891	-0.000585091	-81.7188	Left ED Before Being Seen/Self-Discharge
1	Arensman et al.	2018	Arensman et al. 2018	Homeless vs. Fixed Residence (Exclude hospital in-patients, prisoners, and other)	Recommended next care received following ED presentation for self-harm: Left without being seen/refuse admission	798	2247	13445	79936	3045	93381	96426	1.82018	1.7114	1.93586	-0.118089	-0.13387	-0.102308	-8.46819	Left ED Before Being Seen/Self-Discharge
9	Ní Cheallaigh	2017	Ní Cheallaigh 2017	Homeless vs. Housed ED attendances	Left before seen/against medical advice	1207	1759	6870	37338	2966	44208	47174	3.72937	3.45076	4.03048	2.61867	2.4945	2.74902	-0.251544	Left ED Before Being Seen/Self-Discharge
9	Ní Cheallaigh et al.	2017	Ní Cheallaigh et al. 2017	Homeless vs. Housed unscheduled medical admissions	Outcome of admission: Self-discharge	67	392	125	6447	459	6572	7031	7.67449	5.79286	10.1673	-0.126949	-0.159419	-0.0944799	-7.87715	Left ED Before Being Seen/Self-Discharge
